# Supplementary material for: Identifying regulatory targets of cell cycle transcription factors using gene expression and ChIP-chip data
Source: BMC Bioinformatics. 2007 Jun 8;8:188. doi: 10.1186/1471-2105-8-188 (PMC1906835; doi:10.1186/1471-2105-8-188)
Supplement: Additional file 1 — Supplementary Table 1 [file 1471-2105-8-188-S1.xls]

## Sheet: B+R+ & B+R-
The number of regulatory targets of Abf1: 144
ORF	Name	Function annotation	Time lag	Corr	-1og_{10}(P-value)
YAL023C	PMT2	mannosyltransferase	4	-0.666868	2.12024
YAL041W	CDC24	GTP/GDP exchange factor for CDC42P	0	0.660621	2.67648
YAL042W	ERV46	component of copii vesicles involved in transport between the ER and golgi complex	1	0.751053	3.58044
YAL043C	PTA1	pre-tRNA processing protein / PF I subunit	3	0.712665	2.70153
YAL053W	YAL053W	strong similarity to hypothetical proteins YOR365c,YGL139w,YPL221w	4	-0.634983	1.88944
YAL054C	ACS1	acetyl-CoA synthetase	6	-0.683474	1.91426
YBL039C	URA7	CTP synthase 1	4	0.680948	2.23237
YBL079W	NUP170	nuclear pore protein	1	0.566538	1.78965
YBR029C	CDS1	CDP-diacylglycerol synthase	3	0.644365	2.09698
YBR030W	YBR030W	weak similarity to,regulatory protein MSR1P	2	0.56228	1.6614
YBR077C	YBR077C	hypothetical protein	5	-0.676588	2.03289
YBR078W	ECM33	involved in cell wall biogenesis and architecture	1	0.790819	4.22974
YBR109C	CMD1	calmodulin	2	-0.587292	1.81916
YBR129C	OPY1	pheromone resistant yeast 1	2	0.566373	1.68628
YCL005W	YCL005W	strong similarity to Saccharomyces pastorianus hypothetical protein LgYCL005w	3	0.692719	2.50554
YCL011C	GBP2	potential telomere-associated protein	6	0.63567	1.6147
YCL031C	RRP7	involved in pre-rRNA processing and ribosome assembly	4	0.697365	2.37223
YCR003W	MRPL32	ribosomal protein YmL32, mitochondrial	6	-0.647482	1.68338
YCR082W	YCR082W	weak similarity to RBK1P	8	-0.812643	2.57195
YDL010W	YDL010W	similarity to hypothetical protein YBR014c and glutaredoxins	3	-0.644907	2.10111
YDL035C	GPR1	G-protein coupled receptor	1	-0.558626	1.73857
YDL116W	NUP84	nuclear pore protein	3	0.596824	1.76635
YDL189W	YDL189W	weak similarity to 'KIAA1002'; H. sapiens	8	-0.692685	1.61974
YDL193W	YDL193W	similarity to N.crassa hypothetical 32 kDa protein	6	-0.673545	1.84704
YDL208W	NHP2	nucleolar rRNA processing protein	3	0.822702	4.26482
YDR130C	FIN1	weak similarity to sea urchin myosin heavy chain	0	0.52432	1.61756
YDR195W	REF2	RNA 3'-end formation protein	5	0.616349	1.6389
YDR233C	YDR233C	similarity to hypothetical protein YDL204w	6	-0.754428	2.49712
YDR234W	LYS4	homoaconitase	3	0.591152	1.7307
YDR280W	RRP45	rRNA processing protein	8	-0.898212	3.964
YDR296W	MHR1	Involved in mitochondrial homologous DNA recombination	0	0.522932	1.60921
YDR312W	SSF2	protein with a potential role in mating	1	0.551848	1.6959
YDR326C	YDR326C	strong similarity to YHR080c, similarity to YFL042c and YLR072w	1	0.587854	1.93457
YDR361C	BCP1	similarity to hypothetical protein S. pombe	1	0.794981	4.30737
YDR384C	YDR384C	strong similarity to Y.lipolytica GPR1 gene	6	-0.75788	2.53123
YDR404C	RPB7	DNA-directed RNA polymerase II, 19 KD subunit	3	0.724703	2.82924
YDR456W	NHX1	NA+-H+ antiporter	2	-0.553195	1.60742
YDR463W	STP1	pre-tRNA splicing protein, transcription factor	3	0.807987	3.98814
YEL017W	YEL017W	hypothetical protein	6	-0.760001	2.55252
YEL037C	RAD23	nucleotide excision repair protein (ubiquitin-like protein)	1	0.716627	3.124
YFL048C	EMP47	Golgi membrane protein	8	-0.715846	1.76013
YGL222C	EDC1	weak similarity to EDC2	0	0.589161	2.05536
YGR056W	RSC1	member of RSC complex, which remodels the structure of chromatin	1	0.557545	1.7317
YGR119C	NUP57	nuclear pore protein	1	0.734482	3.35047
YGR128C	YGR128C	hypothetical protein	1	0.702341	2.9567
YGR129W	SYF2	synthetic lethal with CDC40	2	0.56217	1.66074
YGR183C	QCR9	ubiquinol--cytochrome-c reductase subunit 9	1	-0.706425	3.00336
YGR253C	PUP2	20S proteasome subunit(alpha5)	8	-0.693201	1.62271
YGR268C	YGR268C	weak similarity to S.pombe hypothetical protein SPAC17A5	0	-0.570916	1.922
YGR270W	YTA7	26S proteasome subunit	2	-0.641412	2.21456
YHR051W	COX6	cytochrome-c oxidase subunit VI	1	-0.54804	1.67236
YHR077C	NMD2	nonsense-mediated mRNA decay protein 2	4	0.691532	2.32135
YHR078W	YHR078W	hypothetical protein	7	0.790555	2.61831
YHR115C	YHR115C	strong similarity to hypothetical protein YNL116w	6	-0.640554	1.64271
YHR116W	YHR116W	weak similarity to TRCDSEMBLNEW:AE003592_6 CG4186 D. melanogaster	6	-0.758249	2.53491
YHR162W	YHR162W	strong similarity to hypothetical protein YGR243w	6	-0.77677	2.7302
YIL037C	PRM2	weak similarity to C. elegans F26G1.6 protease	0	-0.715596	3.29998
YIL135C	YIL135C	similarity to Ymk1p	6	-0.707264	2.08791
YIL138C	TPM2	tropomyosin, isoform 2	0	0.674978	2.82467
YIR023W	DAL81	transcriptional activator for allantoin and GABA catabolic genes	2	0.548883	1.58237
YJL008C	CCT8	component of chaperonin-containing T-complex	1	0.584487	1.91094
YJL111W	CCT7	component of chaperonin-containing T-complex	7	-0.668013	1.64911
YJL174W	KRE9	cell wall synthesis protein	6	-0.766511	2.61946
YJL183W	MNN11	related to MNN10P, and in a complex containing other MNN gene products	1	0.709163	3.03515
YJL201W	ECM25	involved in cell wall biogenesis and architecture	4	-0.678171	2.20971
YJR063W	RPA12	DNA-directed RNA polymerase I, 13.7 KD subunit	3	0.7211	2.79022
YJR093C	FIP1	component of pre-mRNA polyadenylation factor PF I	1	0.685809	2.77668
YJR127C	ZMS1	transcription factor with similarity to regulatory protein ARD1P	2	-0.688751	2.63868
YKL004W	AUR1	aureobasidin-resistance protein	1	0.837715	5.25059
YKL005C	YKL005C	weak similarity to YKR029c and D.melanogaster transcription elongation factor DmS-II	4	-0.666702	2.11896
YKL007W	CAP1	F-actin capping protein alpha subunit	4	-0.619477	1.78737
YKL015W	PUT3	positive activator of the proline utilisation pathway	2	0.693551	2.6868
YKL028W	TFA1	TFIIE subunit (transcription initiation factor), 66 kD	8	-0.678375	1.53998
YKL029C	MAE1	malic enzyme	1	0.741688	3.44796
YKL078W	DHR2	RNA helicase, involved in ribosomal RNA maturation	1	0.824831	4.93413
YKL143W	LTV1	low-temperature viability protein	1	0.803279	4.46869
YKL167C	MRP49	ribosomal protein, mitochondrial	6	-0.7372	2.33611
YKL172W	EBP2	required for pre-rRNA processing and ribosomal subunit assembly	2	0.706236	2.81925
YKR030W	YKR030W	weak similarity to NADH dehydrogenases	8	-0.788956	2.32858
YKR059W	TIF1	translation initiation factor 4A	2	0.789812	3.94774
YKR081C	YKR081C	strong similarity to hypothetical protein S. pombe	3	0.682782	2.41444
YLL033W	YLL033W	hypothetical protein	1	0.72492	3.22663
YLL034C	YLL034C	similarity to mammalian valosin	1	0.660799	2.52854
YLR055C	SPT8	transcriptional adaptor or co-activator	3	0.665282	2.2634
YLR056W	ERG3	C-5 sterol desaturase	1	0.817751	4.77316
YLR222C	CST29	similarity to DIP2P	2	0.754948	3.41291
YLR229C	CDC42	GTP-binding protein of RAS superfamily	6	-0.708769	2.09955
YLR399C	BDF1	sporulation protein	7	0.715418	1.95585
YLR400W	YLR400W	hypothetical protein	1	0.661714	2.53715
YML012W	ERV25	component of the COPII-coated vesicles, 25 Kda	4	-0.713665	2.52197
YML081W	YML081W	strong similarity to ZMS1 protein	1	0.76062	3.72304
YMR061W	RNA14	component of pre-mRNA 3'-end processing factor CF I	7	0.757297	2.29117
YMR092C	AIP1	actin cytoskeleton component	2	-0.61492	2.01083
YMR093W	YMR093W	weak similarity to PWP2P	1	0.819734	4.81738
YMR129W	POM152	nuclear pore membrane glycoprotein	1	0.577355	1.86182
YMR197C	VTI1	v-SNARE: involved in Golgi retrograde protein traffic	6	-0.754922	2.50197
YMR198W	CIK1	spindle pole body associated protein	2	0.550789	1.5934
YMR260C	TIF11	translation initiation factor eIF1a	8	-0.753004	2.02094
YMR296C	LCB1	serine C-palmitoyltransferase subunit	2	-0.671603	2.47501
YMR297W	PRC1	carboxypeptidase y, serine-type protease	4	-0.643132	1.94562
YNL036W	NCE103	involved in non-classical protein export pathway	8	-0.81544	2.60335
YNL037C	IDH1	isocitrate dehydrogenase (NAD+) subunit 1, mitochondrial	8	-0.78168	2.26096
YNL057W	YNL057W	questionable ORF	3	0.713915	2.71444
YNL059C	ARP5	Actin-related protein	3	0.732139	2.91206
YNL085W	MKT1	required for propagation of M2 dsRNA satellite of L-A virus	6	0.771063	2.66777
YNL116W	YNL116W	weak similarity to RING zinc finger protein from Gallus gallus	1	0.635577	2.30358
YNL118C	DCP2	suppressor protein of a yeast pet mutant	1	0.756276	3.65733
YNL119W	YNL119W	weak similarity to M.jannaschii hypothetical protein MJ1257	6	-0.647363	1.68267
YNL149C	YNL149C	weak similarity to S.pombe hypothetical protein	3	0.574015	1.62729
YNL189W	SRP1	karyopherin-alpha or importin	1	0.570506	1.8158
YNL212W	VID27	weak similarity to C.cardunculus cypro4 protein	1	0.542808	1.64051
YNL244C	SUI1	translation initiation factor 3 (eIF3)	1	0.697345	2.90083
YNL255C	GIS2	strong similarity to nucleic acid-binding proteins, similarity to Tetrahymena thermophila cnjB protein	3	0.602586	1.80332
YNL287W	SEC21	coatomer complex gamma chain (gamma-COP) of secretory pathway vesicles	1	0.550647	1.68845
YNL306W	MRPS18	ribosomal protein of the small subunit, mitochondrial	6	-0.794281	2.9359
YNL307C	MCK1	ser/thr/tyr protein kinase	1	0.673616	2.65231
YNL312W	RFA2	DNA replication factor A, 36 kDa subunit	7	0.780304	2.51048
YNL313C	YNL313C	similarity to C.elegans hypothetical protein	0	0.519611	1.58937
YNL322C	KRE1	cell wall protein	4	-0.659921	2.06735
YNR037C	RSM19	strong similarity to Mycoplasma ribosomal protein S19	4	-0.632801	1.87471
YNR038W	DBP6	RNA helicase required for 60S ribosomal subunit assembly	1	0.730556	3.29889
YNR046W	YNR046W	strong similarity to S.pombe hypothetical protein SPAC31A2.02	6	-0.834361	3.50891
YOL036W	YOL036W	weak similarity to YMR317w	6	-0.85401	3.86123
YOL077C	BRX1	strong similarity to C.elegans K12H4.3 protein	1	0.651012	2.43845
YOR045W	TOM6	mitochondrial outer membrane import receptor subunit, 6 kD	6	-0.887473	4.63077
YOR056C	YOR056C	weak similarity to human phosphorylation regulatory protein HP-10	2	0.733497	3.13298
YOR057W	SGT1	suppressor of G2 allele of SKP1	3	0.683466	2.42058
YOR116C	RPO31	DNA-directed RNA polymerase III, 160 KD subunit	1	0.675583	2.67193
YOR117W	RPT5	26S proteasome regulatory subunit	5	0.644245	1.80957
YOR205C	YOR205C	hypothetical protein	6	-0.841278	3.62641
YOR206W	NOC2	crucial for intranuclear movement of ribosomal precursor particles	1	0.742585	3.46036
YOR261C	RPN8	26S proteasome regulatory subunit	8	-0.761868	2.09101
YOR309C	YOR309C	questionable ORF	1	0.81407	4.69272
YOR310C	NOP58	required for pre-18S rRNA processing	3	0.820603	4.22352
YPL012W	YPL012W	hypothetical protein	2	0.665801	2.42235
YPL013C	YPL013C	strong similarity to N.crassa mitochondrial ribosomal protein S24	2	-0.563089	1.66629
YPL036W	PMA2	H+-transporting P-type ATPase, minor isoform, plasma membrane	3	0.770043	3.38939
YPL159C	YPL159C	weak similarity to YPR151c	5	-0.664404	1.94521
YPL242C	IQG1	involved in cytokinesis, has similarity to mammalian IQGAP proteins	3	0.70341	2.6083
YPR018W	RLF2	chromatin assembly complex, subunit p90	2	-0.711834	2.88028
YPR104C	FHL1	transcriptional activator of the forkhead/hnf3 family	0	0.703313	3.14657
YPR128C	YPR128C	similarity to carrier protein FLX1	6	-0.878584	4.39999
YPR129W	SCD6	suppressor of clathrin deficiency	1	0.724014	3.21522
YPR187W	RPO26	DNA-directed RNA polymerase I, II, III 18 KD subunit	8	-0.902004	4.05876
The number of non-regulatory targets of Abf1: 103
ORF	Name	Function annotation	Time lag	Corr	-1og_{10}(P-value)
YBL007C	SLA1	cytoskeleton assembly control protein	6	0.591336	1.38264
YBL038W	MRPL16	ribosomal protein of the large subunit, mitochondrial	3	0.526804	1.372
YBL080C	PET112	required to maintain rho+ mitochondrial DNA	5	-0.567212	1.3779
YBR011C	IPP1	inorganic pyrophosphatase, cytoplasmic	4	-0.520462	1.25437
YBR080C	SEC18	vesicular-fusion protein, functional homolog of NSF	1	0.375024	0.853356
YBR101C	YBR101C	weak similarity to S.pombe hypothetical protein SPBC3B9.01	5	0.498108	1.07679
YBR110W	ALG1	beta-mannosyltransferase	1	0.520397	1.5102
YBR211C	AME1	actin related protein	2	0.521935	1.43375
YBR212W	NGR1	glucose-repressible RNA-binding protein	4	0.44757	0.957978
YBR283C	SSH1	involved in co-translational pathway of protein transport	5	0.546775	1.28175
YBR284W	YBR284W	similarity to AMP deaminase	2	-0.393559	0.874085
YCL004W	PGS1	phosphatidylglycerophosphate synthase	7	-0.510923	0.955954
YCL016C	DCC1	part of an alternative RFC complex	5	-0.348352	0.601597
YCR001W	YCR001W	weak similarity to chloride channel proteins	3	0.453823	1.04603
YCR053W	THR4	threonine synthase (o-p-homoserine p-lyase)	3	0.521862	1.34751
YDL012C	YDL012C	strong similarity to hypothetical protein YBR016w and YDR210w	4	0.475694	1.06472
YDL032W	YDL032W	questionable ORF	2	0.428822	1.00729
YDL105W	QRI2	weak similarity to proteins of unknown function	5	0.509103	1.12041
YDL106C	PHO2	homeodomain protein	4	0.394641	0.778939
YDL122W	UBP1	ubiquitin-specific protease	1	0.5066	1.43459
YDL145C	COP1	coatomer complex alpha chain of secretory pathway vesicles	0	0.484987	1.39472
YDL159W	STE7	ser/thr/tyr protein kinase of MAP kinase kinase family	6	-0.499604	1.00133
YDL160C	DHH1	putative RNA helicase of the DEAD box family	0	-0.465739	1.29535
YDL190C	UFD2	ubiquitin fusion degradation protein	6	-0.492364	0.975661
YDL209C	YDL209C	similarity to hypothetical S. pombe protein	1	0.327646	0.692367
YDR194C	MSS116	RNA helicase of the DEAD box family, mitochondrial	8	-0.515797	0.882293
YDR283C	GCN2	ser/thr protein kinase	0	-0.313735	0.680737
YDR295C	PLO2	weak similarity to USO1P, YPR179c and fruit fly tropomyosin	6	-0.543547	1.16992
YDR327W	YDR327W	questionable ORF	8	-0.607659	1.20711
YDR329C	PEX3	peroxisomal assembly protein - peroxin	0	0.343126	0.779834
YDR330W	YDR330W	similarity to hypothetical S. pombe protein	1	-0.349361	0.76355
YDR339C	YDR339C	weak similarity to hypothetical protein YOR004w	7	-0.449026	0.765804
YDR340W	YDR340W	questionable ORF	4	0.359273	0.673016
YDR385W	EFT2	translation elongation factor eEF2	5	0.435187	0.852797
YDR405W	MRP20	ribosomal protein of the large subunit, mitochondrial	3	0.453359	1.04418
YDR422C	SIP1	multicopy suppressor of SNF1	3	0.499782	1.24267
YDR454C	GUK1	guanylate kinase	0	0.49967	1.47464
YFL018C	LPD1	dihydrolipoamide dehydrogenase precursor	3	0.416077	0.903313
YFL047W	YFL047W	similarity to S.pombe hypothetical protein SPAC2F7.18c	0	-0.445308	1.19609
YGL106W	MLC1	MYO2P light chain	1	-0.501387	1.40688
YGL107C	YGL107C	strong similarity to hypothetical protein YBR238c	7	-0.236874	0.305714
YGL195W	GCN1	translational activator	6	0.478228	0.927104
YGL228W	SHE10	similarity to hypothetical protein YFR039c	7	-0.614386	1.36785
YGL229C	SAP4	SIT4P-associated protein	6	0.588364	1.36837
YGR186W	TFG1	TFIIF subunit (transcription initiation factor), 105 kD	1	-0.450613	1.15927
YGR231C	PHB2	Prohibitin	8	-0.647426	1.38299
YGR232W	NAS6	possible homolog of human 26S proteasome regulatory subunit p28	0	-0.467552	1.30446
YHL027W	RIM101	meiotic regulatory protein	3	0.423396	0.929795
YHL029C	YHL029C	hypothetical protein	3	0.542033	1.44999
YHR064C	PDR13	regulator protein involved in pleiotropic drug resistance	6	0.558672	1.23361
YHR090C	YNG2	component of NuA4 histone acetyltransferase complex	2	0.478288	1.21874
YHR161C	YAP1801	Yeast Adaptor Protein, member of AP180 protein family	2	-0.410645	0.936958
YHR199C	YHR199C	strong similarity to hypothetical protein YHR198c	0	0.304027	0.649727
YHR200W	RPN10	26S proteasome regulatory subunit	8	-0.652298	1.40642
YIL031W	ULP2	SMT3P-specific protease, degrades conjugated ubiquitin-like protein SMT3P	3	0.479753	1.15361
YIL032C	YIL032C	hypothetical protein	6	-0.425336	0.761905
YIL036W	CST6	ATF/CREB activator	8	-0.580053	1.099
YIL048W	NEO1	ATPase whose overproduction confers neomycin resistance	3	0.421201	0.921795
YIR010W	YIR010W	hypothetical protein	1	0.45904	1.19775
YJL062W	LAS21	required for addition of a side chain to the glycosylphospatidylinositol (GPI) core structure	0	0.442072	1.18092
YJL063C	MRPL8	ribosomal protein L17, mitochondrial	2	-0.421428	0.978234
YJL176C	SWI3	transcription regulatory protein	1	0.507741	1.44072
YJL202C	YJL202C	questionable ORF	0	0.306459	0.657416
YJR062C	NTA1	amino-terminal amidase	1	-0.461307	1.20827
YJR116W	YJR116W	similarity to hypothetical protein YPR114w	7	0.576998	1.20239
YJR137C	ECM17	involved in cell wall biogenesis and architecture	1	0.487538	1.33545
YJR138W	IML1	similarity to C.elegans hypothetical protein T08A11.1	6	-0.609627	1.47382
YKL008C	LAC1	protein required with LAG1P for ER-to-Golgi transport of GPI-anchored proteins	7	0.593426	1.27243
YKL014C	YKL014C	similarity to hypothetical protein SPCC14G10.02 S. pombe	2	0.464714	1.15758
YKL016C	ATP7	F1F0-ATPase complex, FO D subunit	2	-0.368363	0.786683
YKL060C	FBA1	fructose-bisphosphate aldolase	0	0.422958	1.09424
YKL135C	APL2	AP-1 complex subunit, beta1-adaptin, 82 KD	0	-0.185833	0.331151
YKL190W	CNB1	calcineurin B, regulatory subunit	8	-0.616425	1.24369
YKL195W	YKL195W	similarity to rabbit histidine-rich calcium-binding protein	6	-0.590326	1.37777
YKL196C	YKT6	SNARE protein for Endoplasmic Reticulum-Golgi transport	3	0.497277	1.23123
YKR056W	TRM2	tRNA(m5U54)methyltransferase	1	0.458217	1.19395
YKR082W	NUP133	nuclear pore protein	3	0.461705	1.07786
YLR024C	UBR2	similarity to ubiquitin--protein ligase UBR1P	6	0.611971	1.48594
YLR025W	SNF7	class E Vps protein	2	-0.349371	0.724699
YLR095C	IOC2	weak similarity to hypothetical protein C. elegans	0	0.240845	0.466785
YLR096W	KIN2	ser/thr protein kinase	3	0.533639	1.40652
YLR174W	IDP2	isocitrate dehydrogenase, cytosolic	6	0.47245	0.90783
YLR293C	GSP1	GTP-binding protein of the ras superfamily	6	-0.504324	1.01836
YLR330W	CHS5	chitin synthesis protein	6	-0.615164	1.50263
YLR396C	VPS33	vacuolar sorting protein	2	-0.431932	1.01969
YMR005W	MPT1	required for protein synthesis	3	0.545563	1.46863
YMR200W	ROT1	mutant suppresses TOR2 mutation	5	-0.582748	1.45557
YNL117W	MLS1	malate synthase 1	8	-0.550608	0.994216
YNL121C	TOM70	mitochondrial outer membrane,specialized import receptor	1	0.489223	1.34398
YNL183C	NPR1	ser/thr protein kinase	1	-0.488132	1.33845
YNL213C	YNL213C	similarity to hypothetical protein Neurospora crassa	1	0.426023	1.05232
YNL243W	SLA2	cytoskeleton assembly control protein	1	0.416443	1.01269
YNL258C	YNL258C	hypothetical protein	2	0.280624	0.525082
YNL267W	PIK1	phosphatidylinositol 4-kinase	2	0.531365	1.48427
YNL321W	YNL321W	weak similarity to VCX1P	0	0.502662	1.49139
YOL068C	HST1	silencing protein	3	0.385657	0.798899
YOL076W	MDM20	necessary for mitochondrial inheritance and organisation of the actin cytoskeleton	1	0.513934	1.47437
YOL116W	MSN1	transcriptional activator	7	-0.631624	1.45198
YPL037C	EGD1	GAL4 DNA-binding enhancer protein	6	-0.517857	1.06858
YPL228W	CET1	RNA 5'-triphosphatase (mRNA capping enzyme, beta subunit)	0	0.421608	1.08831
YPR017C	DSS4	GDP/GTP exchange factor for SEC4P	6	0.44164	0.810244
YPR176C	BET2	geranylgeranyltransferase type II beta subunit	2	-0.435341	1.03342
YPR178W	PRP4	U4/U6 snRNP 52 KD protein	7	-0.28413	0.388713
The number of regulatory targets of Ace2: 44
ORF	Name	Function annotation	Time lag	Corr	-1og_{10}(P-value)
YBL023C	MCM2	member of the MCM2P,MCM3P,CDC46P family	3	0.673342	2.33155
YBR057C	MUM2	meiotic protein	1	0.64788	2.4104
YBR158W	CST13	weak similarity to TRCDSEMBL:AF176518_1 F-box protein FBL2; human	4	0.867957	4.95289
YDL127W	PCL2	cyclin, G1/S-specific	4	0.723965	2.62283
YDR011W	SNQ2	multidrug resistance protein	0	0.602786	2.16091
YDR158W	HOM2	aspartate-semialdehyde dehydrogenase	6	-0.753024	2.48344
YEL007W	TOS9	similarity to S.pombe PAC2 protein	3	0.607617	1.83625
YER078C	YER078C	similarity to E.coli X-Pro aminopeptidase II	0	-0.572834	1.93562
YER081W	SER3	3-phosphoglycerate dehydrogenase	3	-0.856768	5.04137
YER124C	YER124C	weak similarity to Dictyostelium WD40 repeat protein 2	5	0.796238	3.23744
YER125W	RSP5	hect domain E3 ubiquitin-protein ligase	8	0.788321	2.32256
YER126C	KRE32	weak similarity to E.coli colicin N	1	0.608706	2.08762
YFL021W	GAT1	transcription factor for nitrogen regulation	3	0.631337	2.00025
YFL022C	FRS2	phenylalanine--tRNA ligase beta chain, cytosolic	3	0.710617	2.68054
YGL007W	YGL007W	questionable ORF	5	-0.668914	1.97714
YGL008C	PMA1	H+-transporting P-type ATPase, major isoform, plasma membrane	1	0.790455	4.22304
YGL028C	SCW11	similarity to glucanase	4	0.782443	3.31262
YGL133W	ITC1	subunit of ISW2 chromatin remodelling complex	6	-0.627567	1.56937
YGL228W	SHE10	similarity to hypothetical protein YFR039c	7	-0.656759	1.58505
YGL229C	SAP4	SIT4P-associated protein	3	0.580629	1.66646
YGR283C	YGR283C	similarity to hypothetical protein YMR310c	5	-0.645543	1.81797
YHL029C	YHL029C	hypothetical protein	3	0.595098	1.75542
YHR091C	MSR1	arginyl-tRNA synthetase, mitochondrial	6	-0.670527	1.82717
YHR143W	YHR143W	weak similarity to a-agglutinin core protein AGA1	6	0.813994	3.19731
YJL075C	YJL075C	questionable ORF	5	-0.650478	1.85033
YJL078C	PRY3	strong similarity to the plant PR-1 class of pathogen related proteins	4	0.785619	3.35717
YJL159W	HSP150	member of the PIR1P/HSP150P/PIR3P family	3	0.675124	2.34693
YJR044C	YJR044C	weak similarity to putative transport protein YKR103w	1	-0.536124	1.60063
YJR147W	HMS2	High-copy MEP2 Suppressor	7	0.68144	1.72958
YJR149W	YJR149W	similarity to 2-nitropropane dioxygenase	3	-0.635653	2.03175
YKL084W	YKL084W	strong similarity to S.pombe hypothetical protein SPAC29B12	5	-0.696982	2.19047
YKR040C	YKR040C	questionable ORF	5	-0.634969	1.75075
YKR042W	UTH1	involved in the aging process	6	-0.907815	5.2599
YLR286C	CTS1	endochitinase	5	0.836085	3.87484
YML004C	GLO1	glyoxalase I	3	-0.68948	2.4754
YML007W	YAP1	transcriptional activator involved in oxidative stress response	6	-0.76701	2.62469
YML008C	ERG6	S-adenosyl-methionine delta-24-sterol-c-methyltransferase	5	-0.653558	1.87085
YML100W	TSL1	alpha,alpha-trehalose-phosphate synthase, 123 KD subunit	4	0.652305	2.01109
YML101C	YML101C	weak similarity to YMR264w	8	-0.723754	1.81165
YMR261C	TPS3	alpha,alpha-trehalose-phosphate synthase, 115 KD subunit	3	0.632002	2.00507
YMR262W	YMR262W	similarity to S.pombe scn1 protein	0	-0.620221	2.30412
YNL078W	JIP1	hypothetical protein	3	0.800678	3.86102
YNL098C	RAS2	GTP-binding protein	0	-0.553311	1.80124
YNL241C	ZWF1	glucose-6-phosphate dehydrogenase	6	-0.714202	2.14225
The number of non-regulatory targets of Ace2: 37
ORF	Name	Function annotation	Time lag	Corr	-1og_{10}(P-value)
YAL062W	GDH3	NADP-glutamate dehydrogenase	3	0.424584	0.934142
YBR157C	ICS2	hypothetical protein	4	0.550227	1.39612
YBR159W	YBR159W	similarity to human 17-beta-hydroxysteroid dehydrogenase	2	-0.443679	1.06758
YBR230C	YBR230C	hypothetical protein	0	-0.364915	0.858706
YDR010C	YDR010C	hypothetical protein	1	-0.46452	1.22331
YDR154C	YDR154C	questionable ORF	6	-0.430993	0.778434
YDR155C	CPH1	cyclophilin (peptidylprolyl isomerase)	1	-0.36381	0.813323
YDR157W	YDR157W	questionable ORF	0	0.421652	1.0885
YER079W	YER079W	hypothetical protein	6	-0.53138	1.1209
YER127W	LCP5	NGG1P interacting protein	0	0.294978	0.621556
YER177W	BMH1	14-3-3 protein involved in rapamycin-sensitive signalling	2	-0.32601	0.652712
YER189W	YER189W	strong similarity to subtelomeric encoded proteins	4	0.56519	1.47281
YER190W	YRF1-2	Y'-helicase protein 1	0	-0.498498	1.46813
YFL056C	AAD6	strong similarity to aryl-alcohol dehydrogenases	0	-0.486809	1.40444
YFL057C	YFL057C	strong similarity to aryl-alcohol dehydrogenases	2	-0.330525	0.666273
YFR017C	YFR017C	hypothetical protein	0	-0.442468	1.18277
YGL227W	VID30	weak similarity to human RANBPM NP_005484.1	0	-0.425031	1.10341
YGR125W	YGR125W	similarity to S.pombe hypothetical protein SPAC24H6.11c	6	-0.496819	0.99139
YHL013C	YHL013C	similarity to C.elegans hypothetical protein F21D5.2	8	-0.500484	0.83666
YHR193C	EGD2	alpha subunit of the nascent polypeptide-associated complex	5	-0.386557	0.704967
YHR195W	NVJ1	part of nucleus-vacuole junctions	4	0.408525	0.823376
YJL080C	SCP160	required for maintenance of exact ploidy	7	0.524287	1.00175
YJL160C	YJL160C	strong similarity to PIR1P/HSP150P/PIR3P family	4	0.498832	1.15948
YJR145C	RPS4A	ribosomal protein S4.e.c10	8	0.612718	1.22808
YJR146W	YJR146W	questionable ORF	7	0.556563	1.12053
YKL142W	MRP8	ribosomal protein, mitochondrial	6	-0.505225	1.02164
YKL150W	MCR1	cytochrome-b5 reductase	1	-0.420873	1.03088
YKL151C	YKL151C	similarity to C.elegans hypothetical protein R107.2	1	-0.521207	1.51475
YLR397C	AFG2	strong similarity to CDC48	6	-0.59543	1.40253
YLR439W	MRPL4	ribosomal protein, mitochondrial	4	-0.527829	1.2882
YMR165C	SMP2	involved in plasmid maintenance, respiration and cell proliferation	2	0.377312	0.81703
YNL079C	TPM1	tropomyosin 1	6	-0.616733	1.5109
YNL328C	MDJ2	heat shock protein - chaperone	1	-0.316241	0.656636
YNR018W	YNR018W	similarity to TRCDSEMBL:SPAC1565_1 hypothetical protein S. pombe	7	0.505326	0.937319
YOR138C	YOR138C	weak similarity to TRCDSEMBL:AF175293_2 gene: vanSD sensor protein kinase Enterococcus faecium strain vanD glycopeptide resistance gene cluster	7	-0.580001	1.2149
YPL024W	NCE4	negative regulator of CTS1 expression	3	-0.375773	0.766819
YPL025C	YPL025C	questionable ORF	8	0.52002	0.895246
The number of regulatory targets of Cin5: 69
ORF	Name	Function annotation	Time lag	Corr	-1og_{10}(P-value)
YBL030C	PET9	ADP/ATP carrier protein (MCF)	5	0.784304	3.07813
YBR007C	YBR007C	hypothetical protein	3	0.622453	1.93708
YBR054W	YRO2	strong similarity to HSP30 heat shock protein Yro1p	4	-0.682178	2.2425
YBR070C	SAT2	osmotolerance protein	7	-0.793679	2.65258
YBR071W	YBR071W	hypothetical protein	1	0.61002	2.09767
YCL024W	KCC4	kinase coordinate cell cycle progression with the organization of the peripheralcytoskeleton	1	0.716725	3.12518
YDL169C	UGX2	hypothetical protein	1	0.634709	2.29625
YDR301W	CFT1	pre-mRNA 3'-end processing factor CF II	0	-0.606804	2.19308
YDR338C	YDR338C	similarity to ERC1P	5	-0.689308	2.12948
YDR343C	HXT6	high-affinity hexose transporter	0	0.624506	2.34081
YDR345C	HXT3	low-affinity hexose transporter	6	-0.775734	2.71871
YDR441C	APT2	adenine phosphoribosyltransferase	6	-0.754539	2.49821
YDR504C	YDR504C	similarity to hypothetical T.brucei protein	5	-0.693517	2.16267
YDR508C	GNP1	high-affinity glutamine permease	1	0.568421	1.80202
YEL011W	GLC3	1,4-glucan branching enzyme (glycogen branching enzyme)	0	0.736531	3.58411
YFL004W	VTC2	putative polyphosphate synthetase	0	-0.581054	1.99502
YGL253W	HXK2	hexokinase II	8	-0.719172	1.78156
YGR035C	YGR035C	hypothetical protein	1	-0.628352	2.24327
YGR171C	MSM1	methionyl-tRNA synthetase	5	0.648112	1.83474
YGR178C	PBP1	PAB1P interacting protein	0	0.737397	3.59654
YGR192C	TDH3	glyceraldehyde-3-phosphate dehydrogenase 3	5	0.764332	2.83636
YGR249W	MGA1	similarity to heat shock transcription factors	5	-0.737515	2.55213
YIL118W	RHO3	GTP-binding protein of the rho family	1	-0.715583	3.11137
YIL119C	RPI1	negative regulator of ras-cAMP pathway	5	-0.63628	1.75894
YIL170W	HXT12	strong similarity to sugar transport proteins	0	0.555638	1.81678
YIL171W	HXT12	strong similarity to sugar transport proteins	1	0.630242	2.25889
YIL172C	YIL172C	identical to FSP2P and similarity to other alpha-glucosidases	0	0.55888	1.83864
YIR001C	SGN1	similarity to D.melanogaster RNA binding protein	8	0.752176	2.01456
YJL077C	ICS3	hypothetical protein	0	-0.567902	1.9008
YJL171C	YJL171C	similarity to YBR162c	5	0.751627	2.69651
YJL219W	HXT9	hexose transport protein	1	0.60883	2.08857
YJR003C	YJR003C	hypothetical protein	2	-0.660419	2.37466
YJR061W	YJR061W	similarity to MNN4P	8	0.701558	1.67178
YJR094C	IME1	transcription factor required for sporulation	2	-0.648051	2.26906
YJR132W	NMD5	NAM7P interacting protein	8	0.719598	1.78434
YJR146W	YJR146W	questionable ORF	6	-0.665152	1.7924
YJR158W	HXT16	member of the hexose transporter family of the major facilitator superfamily [MFS]	5	-0.623049	1.67823
YKL044W	YKL044W	hypothetical protein	0	0.76703	4.05933
YKL103C	LAP4	aminopeptidase yscI precursor, vacuolar	3	0.639915	2.06337
YKR066C	CCP1	cytochrome-c peroxidase precursor	1	0.570552	1.81611
YKR067W	GPT2	strong similarity to SCT1P	4	-0.651696	2.00667
YLL006W	MMM1	required for mitochondrial shape and structure	7	0.725333	2.02893
YLL007C	YLL007C	hypothetical protein	2	-0.627565	2.10544
YLL052C	AQY2	strong similarity to AQY1	0	-0.669141	2.76331
YLL054C	YLL054C	similarity to transcription factor PIP2P	0	-0.83333	5.46518
YLL061W	MMP1	high affinity S-methylmethionine permease	2	-0.623321	2.07317
YLR034C	SMF3	strong similarity to SMF2 protein and S.pombe hypothetical protein	2	-0.64524	2.2458
YLR081W	GAL2	galactose (and glucose) permease	3	0.665548	2.26561
YLR121C	YPS3	GPI-anchored aspartyl protease 3 (yapsin 3)	2	0.664954	2.41477
YLR332W	MID2	mating process protein	4	0.619067	1.78475
YML116W	ATR1	aminotriazole and 4-nitroquinoline resistance protein	2	-0.821504	4.54985
YMR177W	MMT1	mitochondrial gene involved in iron uptake	6	-0.669757	1.82214
YMR246W	FAA4	long-chain-fatty-acid--CoA ligase	6	-0.692634	1.97893
YMR319C	FET4	low affinity Fe(II) iron transport protein	0	-0.575134	1.95206
YNL087W	YNL087W	weak similarity to synaptogamines	1	-0.655327	2.47772
YNL145W	MFA2	mating pheromone a-factor 2	4	-0.715617	2.5407
YOL059W	GPD2	glycerol-3-phosphate dehydrogenase (NAD+), mitochondrial	5	0.638407	1.77231
YOL060C	AMI3	similarity to hypothetical C.elegans and A.thaliana proteins	5	0.706893	2.27249
YOR049C	YOR049C	similarity to YER185w, RTA1P	7	0.807376	2.81133
YOR178C	GAC1	ser/thr phosphoprotein phosphatase 1, regulatory chain	1	-0.578198	1.86756
YOR230W	WTM1	transcriptional modulator	6	-0.701143	2.04142
YOR302W	YOR302W	CPA1 leader peptide	5	0.750719	2.68688
YOR303W	CPA1	arginine-specific carbamoylphosphate synthase, small chain	5	0.625014	1.68996
YOR306C	YOR306C	similarity to human X-linked PEST-containing transporter	6	0.654675	1.72682
YOR315W	YOR315W	hypothetical protein	1	-0.659938	2.52046
YOR317W	FAA1	long-chain-fatty-acid--CoA ligase	2	0.616256	2.02061
YPL061W	ALD6	aldehyde dehydrogenase, cytosolic	1	0.584085	1.90814
YPR124W	CTR1	copper transport protein	0	-0.547274	1.76149
YPR159W	KRE6	glucan synthase subunit	3	0.646473	2.11311
The number of non-regulatory targets of Cin5: 73
ORF	Name	Function annotation	Time lag	Corr	-1og_{10}(P-value)
YAL037W	YAL037W	strong similarity to GTP-binding proteins	0	-0.436569	1.15546
YBL029W	YBL029W	hypothetical protein	2	-0.539122	1.527
YBR008C	FLR1	fluconazole resistance protein	5	0.49302	1.0571
YBR157C	ICS2	hypothetical protein	1	0.513843	1.47386
YCL025C	AGP1	asparagine and glutamine permease	3	0.494375	1.21808
YDL037C	YDL037C	strong similarity to glucan 1,4-alpha-glucosidase	5	0.467615	0.963115
YDL129W	YDL129W	hypothetical protein	1	-0.357232	0.790417
YDL168W	SFA1	long-chain alcohol dehydrogenase	5	0.408848	0.770301
YDR042C	YDR042C	hypothetical protein	3	-0.519237	1.33466
YDR077W	SED1	abundant cell surface glycoprotein	1	0.532645	1.58022
YDR259C	YAP6	transcription factor, of a fungal-specific family of bzip proteins	0	0.425153	1.10395
YDR300C	PRO1	glutamate 5-kinase	2	-0.500918	1.32654
YDR442W	YDR442W	questionable ORF	7	0.44117	0.743961
YDR505C	PSP1	high copy suppressor of ts mutations in DNA polymerase alpha	2	0.546491	1.56863
YDR510W	SMT3	ubiquitin-like protein	7	0.642091	1.50581
YEL044W	IES6	similarity to SPAC222.04c hypothetical protein S. pombe	6	-0.54196	1.16342
YEL045C	YEL045C	weak similarity to cytochrome c oxidase III of T.brucei kinetoplast	2	-0.458107	1.1287
YEL046C	GLY1	L-threonine aldolase, low-specific	5	0.576991	1.4263
YEL052W	AFG1	ATPase family gene	4	-0.584496	1.57775
YEL053C	MAK10	glucose-repressible protein	0	-0.400513	0.998474
YER028C	YER028C	similarity to MIG1P	5	-0.549867	1.29588
YER038C	KRE29	hypothetical protein	2	-0.484634	1.24821
YER073W	ALD5	aldehyde dehydrogenase (NAD+), mitochondrial	8	-0.569318	1.05963
YGR134W	CAF130	hypothetical protein	8	-0.482303	0.785053
YGR144W	THI4	involved in thiamine biosynthesis and DNA repair	2	-0.508105	1.36239
YGR180C	RNR4	ribonucleotide reductase small subunit	6	0.576785	1.31419
YGR238C	KEL2	involved in cell fusion and morphogenesis	6	-0.62723	1.56752
YHL034C	SBP1	single-strand nucleic acid binding protein	1	0.419781	1.02637
YHR047C	AAP1'	alanine/arginine aminopeptidase	5	-0.480783	1.01094
YHR049W	YHR049W	similarity to S.pombe dihydrofolate reductase and YOR280c	0	0.390843	0.959094
YHR128W	FUR1	uracil phosphoribosyltransferase	7	0.580281	1.21608
YIR020C	YIR020C	hypothetical protein	0	0.509389	1.52964
YJL030W	MAD2	spindle-assembly checkpoint protein	5	0.501795	1.09125
YJL031C	BET4	geranylgeranyl transferase, alpha chain	5	0.351474	0.609661
YJL076W	NET1	required for rDNA silencing and nucleolar integrity	7	0.528948	1.01817
YJL221C	FSP2	strong similarity to alpha-D-glucosidase	3	0.489905	1.19807
YJR102C	VPS25	weak similarity to hypothetical protein D. melanogaster	5	-0.560822	1.34713
YJR103W	URA8	CTP synthase 2	8	-0.402315	0.586283
YJR145C	RPS4A	ribosomal protein S4.e.c10	5	0.537732	1.24123
YJR147W	HMS2	High-copy MEP2 Suppressor	8	-0.592897	1.14802
YKL107W	YKL107W	weak similarity to S.antibioticus probable oxidoreductase	6	0.615531	1.50456
YKL110C	KTI12	involved in resistance to K.lactis killer toxin	8	0.593022	1.14851
YKL132C	RMA1	similarity to B.subtilis folC protein and strong similarity to YMR113w	8	0.678363	1.53992
YKL142W	MRP8	ribosomal protein, mitochondrial	0	0.416125	1.06442
YKL182W	FAS1	fatty-acyl-CoA synthase, beta chain	8	-0.60161	1.18253
YKR102W	FLO10	similarity to FLO1P	6	0.497167	0.992624
YLL053C	YLL053C	similarity to water channel proteins	3	0.490759	1.20187
YLL062C	MHT1	weak similarity to M.leprae metH2 protein	0	-0.399073	0.99254
YLR001C	YLR001C	weak similarity to hypothetical protein SPAC22H12.05c S. pombe	8	-0.470466	0.752856
YLR044C	PDC1	pyruvate decarboxylase, isozyme 1	1	-0.424462	1.04578
YLR074C	BUD20	weak similarity to human zinc finger protein	4	-0.556949	1.4301
YLR075W	RPL10	60S large subunit ribosomal protein	7	0.465166	0.812199
YLR228C	ECM22	strong similarity to YDR213w, weak similarity to LYS14P	2	-0.497322	1.30889
YLR304C	ACO1	aconitate hydratase	0	-0.466651	1.29993
YLR413W	YLR413W	strong similarity to YKL187c	2	-0.479767	1.22556
YML131W	YML131W	similarity to human leukotriene b4 12-hydroxydehydrogenase	1	0.424328	1.04522
YMR082C	YMR082C	hypothetical protein	0	0.457537	1.25476
YMR283C	RIT1	initiator tRNA phosphoribosyl-transferase	6	0.487701	0.959419
YNL178W	RPS3	ribosomal protein S3.e	4	-0.470892	1.04586
YOL109W	ZEO1	weak similarity to G.hirsutum embryonic abundant protein D-7	2	-0.49422	1.29384
YOL116W	MSN1	transcriptional activator	7	0.614866	1.37012
YOL151W	GRE2	similarity to plant dihydroflavonol-4-reductases	5	0.579034	1.43662
YOL156W	HXT11	low affinity glucose transport protein	6	-0.555688	1.22079
YOL157C	YOL157C	strong similarity to alpha-glucosidases	5	0.530083	1.20787
YOR019W	YOR019W	similarity to YDR474c	4	0.465766	1.02603
YOR047C	STD1	dosage-dependent modulator of glucose repression	4	0.479466	1.07972
YPL062W	YPL062W	hypothetical protein	1	-0.488235	1.33897
YPL165C	YPL165C	weak similarity to YHR207c	1	0.516424	1.48808
YPR013C	YPR013C	similarity to transcription factors	5	0.435164	0.852723
YPR014C	YPR014C	hypothetical protein	3	0.370204	0.749121
YPR035W	GLN1	glutamate--ammonia ligase	5	0.521468	1.17126
YPR065W	ROX1	heme-dependent transcriptional repressor of hypoxic genes	5	0.346943	0.597977
YPR184W	GDB1	similarity to human 4-alpha-glucanotransferase (EC 2.4.1.25)/amylo-1,6-glucosidase (EC 3.2.1.33)	2	0.527511	1.46343
The number of regulatory targets of Fkh1: 96
ORF	Name	Function annotation	Time lag	Corr	-1og_{10}(P-value)
YBL056W	PTC3	ser/thr protein phosphatase PP2C	0	0.613185	2.24517
YBL057C	YBL057C	strong similarity to hypothetical S.pombe protein	4	0.667476	2.12494
YBL082C	RHK1	mannosyltransferase	0	0.866914	6.50198
YBL083C	YBL083C	questionable ORF	5	-0.743276	2.60976
YBR029C	CDS1	CDP-diacylglycerol synthase	2	0.59628	1.87938
YBR077C	YBR077C	hypothetical protein	1	0.590085	1.95039
YBR078W	ECM33	involved in cell wall biogenesis and architecture	0	0.675874	2.83424
YBR109C	CMD1	calmodulin	3	-0.592455	1.73882
YBR110W	ALG1	beta-mannosyltransferase	8	-0.742617	1.94298
YBR139W	YBR139W	strong similarity to carboxypeptidase	8	-0.713938	1.74799
YCL063W	YCL063W	weak similarity to yeast translation regulator GCD6P	0	0.761109	3.96058
YCL064C	CHA1	L-serine/L-threonine deaminase	0	0.686583	2.9515
YCR075C	ERS1	intracellular protein transport protein	3	-0.714432	2.7198
YDL017W	CDC7	protein kinase	1	-0.582963	1.90034
YDL018C	ERP3	weak similarity to DEP1P	1	-0.631025	2.26539
YDR003W	YDR003W	strong similarity to hypothetical protein YBR005w	1	-0.635934	2.30661
YDR085C	AFR1	involved in morphogenesis of the mating projection	1	-0.556557	1.72544
YDR107C	YDR107C	strong similarity to EMP70 protein	0	0.791589	4.50878
YDR108W	GSG1	sporulation specific protein	2	0.567004	1.69015
YDR324C	YDR324C	weak similarity to beta transducin from S. pombe and other WD-40 repeat containing proteins	2	0.715891	2.92555
YDR325W	YCG1	Yeast Condensin G	0	0.766845	4.0562
YDR451C	YHP1	strong similarity to YOX1P	0	0.565073	1.88109
YER031C	YPT31	GTP-binding protein of the rab family	2	0.616471	2.02219
YER032W	FIR1	interacts with the poly(A) polymerase in the two hybrid system	0	0.832236	5.43615
YER070W	RNR1	ribonucleoside-diphosphate reductase, large subunit	6	0.805694	3.08297
YER122C	GLO3	zinc finger protein	0	0.589777	2.06002
YER124C	YER124C	weak similarity to Dictyostelium WD40 repeat protein 2	6	0.833891	3.50117
YER125W	RSP5	hect domain E3 ubiquitin-protein ligase	4	-0.742342	2.81634
YFL037W	TUB2	beta-tubulin	0	0.751243	3.80329
YFL038C	YPT1	GTP-binding protein of the rab family	8	-0.671841	1.50516
YFR004W	RPN11	26S proteasome regulatory subunit	8	-0.74199	1.93841
YFR051C	RET2	coatomer complex delta chain	8	0.78269	2.27017
YGL028C	SCW11	similarity to glucanase	6	0.861575	4.01376
YGL116W	CDC20	cell division control protein	2	0.709153	2.85085
YGL257C	MNT2	alpha-1,3-mannosyltransferases responsible for adding the terminal mannose residues of O-linked oligosaccharides	2	0.750424	3.35113
YGR050C	YGR050C	questionable ORF	5	-0.689167	2.12839
YGR092W	DBF2	ser/thr protein kinase related to DBF20P	7	-0.874455	3.8803
YGR098C	ESP1	required for sister chromatid separation	0	0.708066	3.20485
YGR099W	TEL2	involved in controlling telomere length and position effect	3	-0.647048	2.11754
YGR171C	MSM1	methionyl-tRNA synthetase	2	0.632924	2.14696
YGR270W	YTA7	26S proteasome subunit	3	-0.54549	1.46824
YHR084W	STE12	transcriptional activator	6	0.78249	2.79495
YHR094C	HXT1	low-affinity hexose transporter	6	0.62808	1.5722
YHR117W	TOM71	protein with similarity to TOM70P/Mas70p	4	0.672303	2.16271
YHR119W	SET1	involved in chromatin-mediated gene regulation	5	0.620983	1.666
YHR143W	YHR143W	weak similarity to a-agglutinin core protein AGA1	6	0.840502	3.61289
YHR183W	GND1	6-phosphogluconate dehydrogenase	3	-0.690029	2.48047
YHR200W	RPN10	26S proteasome regulatory subunit	2	0.535163	1.50505
YIL158W	YIL158W	similarity to hypothetical protein YKR100c	1	0.745609	3.50261
YJR091C	JSN1	suppresses the high-temperature lethality of TUB2-150	2	0.599785	1.90341
YJR092W	BUD4	budding protein	1	0.849614	5.57392
YKL069W	YKL069W	strong similarity to hypothetical E.coli protein b1832	1	0.703522	2.9701
YKL096W-A	CWP2	cell wall mannoprotein	0	0.578403	1.97567
YKL157W	APE2	aminopeptidase yscII	2	-0.5629	1.66515
YKR054C	DYN1	dynein heavy chain, cytosolic	2	0.607786	1.95944
YKR055W	RHO4	GTP-binding protein of the rho family	1	0.676052	2.67662
YKR059W	TIF1	translation initiation factor 4A	1	0.614828	2.13487
YLR131C	ACE2	metallothionein expression activator	2	0.807784	4.27287
YLR209C	PNP1	strong similarity to purine-nucleoside phosphorylases	5	-0.736721	2.54432
YLR300W	EXG1	exo-beta-1,3-glucanase (I/II), major isoform	3	-0.584328	1.68876
YLR353W	BUD8	budding protein	2	0.596557	1.88127
YLR400W	YLR400W	hypothetical protein	2	0.694636	2.69782
YLR406C	RPL31B	60S large subunit ribosomal protein L31.e.c12	4	0.583789	1.57378
YLR407W	YLR407W	hypothetical protein	4	-0.611981	1.74015
YML100W	TSL1	alpha,alpha-trehalose-phosphate synthase, 123 KD subunit	5	0.677141	2.03697
YMR076C	PDS5	precocious dissociation of sister chromatids	3	-0.669948	2.30256
YMR078C	CTF18	required for accurate chromosome transmission in mitosis and maintenance of normal telomere length	2	-0.600341	1.90725
YMR144W	YMR144W	weak similarity to MLP1P	3	-0.847376	4.80472
YMR183C	SSO2	syntaxin (T-SNARE)	1	0.764238	3.77902
YMR184W	YMR184W	hypothetical protein	5	-0.732573	2.50405
YMR197C	VTI1	v-SNARE: involved in Golgi retrograde protein traffic	5	-0.713975	2.33348
YMR198W	CIK1	spindle pole body associated protein	5	-0.660246	1.91631
YMR215W	YMR215W	similarity to GAS1 protein	0	0.796496	4.60725
YNL091W	YNL091W	similarity to chicken h-caldesmon, USO1P and YKL201c	6	-0.74283	2.38712
YNL145W	MFA2	mating pheromone a-factor 2	4	0.810277	3.73619
YNL174W	YNL174W	hypothetical protein	0	0.73348	3.54077
YNL176C	YNL176C	weak similarity to HKR1P	0	0.839828	5.64301
YNR046W	YNR046W	strong similarity to S.pombe hypothetical protein SPAC31A2.02	5	-0.734027	2.51807
YOL030W	YOL030W	strong similarity to glycoprotein GAS1P	5	-0.817293	3.55131
YOL114C	YOL114C	similarity to human DS-1 protein	1	0.560786	1.75237
YOR312C	RPL20B	60S large subunit ribosomal protein	4	0.682575	2.24577
YOR315W	YOR315W	hypothetical protein	2	0.732201	3.11707
YOR357C	GRD19	weak similarity to human sorting nexin 1	5	-0.712374	2.31951
YOR358W	HAP5	CCAAT-binding factor subunit	0	-0.709338	3.22068
YPL032C	SVL3	strong similarity to PAM1P	8	0.859877	3.20426
YPL116W	HOS3	similarity to HOS1P, HOS2P, HOS3P, RPD3P and human histone deacetylase HD1	0	0.519593	1.58926
YPL139C	UME1	negative regulator of meiosis	5	-0.814113	3.5009
YPL140C	MKK2	protein kinase of the map kinase kinase (MEK) family	1	0.521711	1.51758
YPL141C	YPL141C	strong similarity to protein kinase KIN4P	1	0.768988	3.85434
YPL155C	KIP2	kinesin-related protein	1	0.791501	4.24233
YPL226W	NEW1	similarity to translation elongation factor eEF3	1	0.522207	1.52037
YPL227C	ALG5	dolichol-P-glucose synthetase	0	0.717452	3.32397
YPR035W	GLN1	glutamate--ammonia ligase	7	0.776819	2.47534
YPR075C	OPY2	pheromone resistant yeast 2	2	-0.56667	1.6881
YPR104C	FHL1	transcriptional activator of the forkhead/hnf3 family	0	0.637896	2.45955
YPR119W	CLB2	cyclin, G2/M-specific	1	0.79148	4.24192
The number of non-regulatory targets of Fkh1: 37
ORF	Name	Function annotation	Time lag	Corr	-1og_{10}(P-value)
YBL081W	YBL081W	hypothetical protein	4	-0.530782	1.30198
YBR030W	YBR030W	weak similarity to,regulatory protein MSR1P	1	0.363873	0.813548
YBR104W	YMC2	mitochondrial carrier protein (MCF)	5	-0.441647	0.873971
YBR163W	DEM1	weak similarity to PTA1P (pre-tRNA processing protein)	5	0.509081	1.12032
YCR092C	MSH3	DNA mismatch repair protein	4	0.51305	1.22113
YCR093W	CDC39	nuclear protein	1	0.480721	1.30141
YDL084W	SUB2	probably involved in pre-mRNA splicing	1	0.433869	1.08561
YDR027C	LUV1	interacts with the beta-tubulin binding protein RBL2P	7	-0.267846	0.359081
YDR263C	DIN7	DNA-damage inducible protein	6	0.475041	0.916433
YDR452W	PHM5	similarity to human sphingomyelin phosphodiesterase (PIR:S06957)	8	-0.617947	1.25016
YEL015W	YEL015W	weak similarity to SPA2P	8	-0.653695	1.41322
YER123W	YCK3	casein kinase, isoform 3	6	-0.451386	0.840201
YFR003C	YFR003C	strong similarity to hypothetical protein SPAC6B12.13 - S.pombe	4	-0.252337	0.406338
YFR018C	YFR018C	similarity to human glutaminyl-peptide cyclotransferase	2	-0.51504	1.39778
YFR023W	PES4	DNA-directed DNA polymerase epsilon suppressor	5	-0.55441	1.31691
YFR052W	RPN12	26S proteasome regulatory subunit	0	-0.420742	1.08451
YGL092W	NUP145	nuclear pore protein	4	0.548195	1.386
YGL256W	ADH4	alcohol dehydrogenase IV	4	-0.436804	0.919368
YGR188C	BUB1	ser/thr protein kinase	3	-0.492063	1.20769
YGR268C	YGR268C	weak similarity to S.pombe hypothetical protein SPAC17A5	6	-0.410753	0.72045
YHR095W	YHR095W	hypothetical protein	1	0.359131	0.796988
YHR118C	ORC6	origin recognition complex, 50 KD subunit	0	0.350562	0.806213
YHR199C	YHR199C	strong similarity to hypothetical protein YHR198c	6	-0.473503	0.911319
YIL076W	SEC28	epsilon-COP coatomer subunit	3	-0.440528	0.993981
YIL077C	YIL077C	hypothetical protein	4	0.330612	0.594187
YJL189W	RPL39	60S large subunit ribosomal protein L39.e	0	0.454825	1.24157
YJL190C	RPS22A	ribosomal protein S15a.e.c10	7	-0.480127	0.857123
YKL097C	YKL097C	hypothetical protein	6	-0.515238	1.0587
YLR210W	CLB4	cyclin, G2/M-specific	2	-0.504709	1.34535
YLR399C	BDF1	sporulation protein	0	0.483328	1.38592
YML101C	YML101C	weak similarity to YMR264w	1	-0.403099	0.959294
YMR086W	YMR086W	similarity to YKL105c	2	0.392729	0.871105
YNL093W	YPT53	GTP-binding protein of the RAB family (RAS superfamily)	6	-0.451428	0.840331
YOL023W	IFM1	translation initiation factor 2, mitochondrial	6	-0.544368	1.1733
YOL031C	YOL031C	weak similarity to Y.lipolytica SLS1 protein precursor	0	-0.472456	1.32936
YOL113W	SKM1	STE20/PAK-like protein kinase	2	0.513971	1.39227
YPL117C	IDI1	isopentenyl-diphosphate delta-isomerase	0	0.419419	1.07872
The number of regulatory targets of Fkh2: 90
ORF	Name	Function annotation	Time lag	Corr	-1og_{10}(P-value)
YAL028W	YAL028W	similarity to hypothetical protein YOR324c	3	-0.618416	1.90908
YAR018C	KIN3	ser/thr protein kinase	3	0.794332	3.75562
YBL032W	YBL032W	weak similarity to hnRNP complex protein homolog YBR233w	0	0.841831	5.69978
YBL033C	RIB1	GTP cyclohydrolase II	1	0.561178	1.75489
YBR009C	HHF1	histone H4	8	0.887011	3.70841
YBR010W	HHT1	histone H3	8	0.92584	4.78412
YBR038W	CHS2	chitin synthase II	2	0.758127	3.45726
YBR077C	YBR077C	hypothetical protein	0	0.552997	1.79915
YBR078W	ECM33	involved in cell wall biogenesis and architecture	0	0.70389	3.15358
YBR133C	HSL7	adapter in a regulatory pathway that relieves tyrosine phosphorylation of CDC28	8	0.851361	3.0714
YBR135W	CKS1	cyclin-dependent kinases regulatory subunit	0	0.653325	2.60459
YBR139W	YBR139W	strong similarity to carboxypeptidase	3	0.67215	2.32131
YCL059C	KRR1	strong similarity to fission yeast rev interacting protein mis3	3	0.559824	1.54623
YDL017W	CDC7	protein kinase	2	-0.627563	2.10543
YDL018C	ERP3	weak similarity to DEP1P	1	-0.774121	3.93814
YDL215C	GDH2	NAD-specific glutamate dehydrogenase (NAD)	8	0.698365	1.65282
YDR033W	MRH1	membrane protein related to HSP30P	3	0.92888	7.96315
YDR146C	SWI5	transcription factor	1	0.837801	5.25281
YDR147W	EKI1	ethanolamine kinase	0	0.759177	3.92908
YDR150W	NUM1	nuclear migration protein	1	0.798413	4.373
YDR312W	SSF2	protein with a potential role in mating	3	0.732198	2.91273
YDR324C	YDR324C	weak similarity to beta transducin from S. pombe and other WD-40 repeat containing proteins	1	0.673043	2.64663
YDR451C	YHP1	strong similarity to YOX1P	0	0.620227	2.30417
YDR501W	PLM2	PLasmid Maintenance mutant shows 2mu-m plasmid instability	2	-0.544983	1.56003
YER070W	RNR1	ribonucleoside-diphosphate reductase, large subunit	6	0.948893	7.32632
YER078C	YER078C	similarity to E.coli X-Pro aminopeptidase II	0	-0.636186	2.44403
YER095W	RAD51	DNA repair protein	1	-0.845376	5.45498
YER124C	YER124C	weak similarity to Dictyostelium WD40 repeat protein 2	6	0.910688	5.36298
YER125W	RSP5	hect domain E3 ubiquitin-protein ligase	4	-0.768643	3.12872
YFL021W	GAT1	transcription factor for nitrogen regulation	5	0.645174	1.81558
YFL022C	FRS2	phenylalanine--tRNA ligase beta chain, cytosolic	8	-0.773028	2.18432
YGL007W	YGL007W	questionable ORF	5	-0.582672	1.45518
YGL008C	PMA1	H+-transporting P-type ATPase, major isoform, plasma membrane	2	0.810016	4.3161
YGL114W	YGL114W	weak similarity to H.influenzae permease	7	-0.750807	2.23429
YGL116W	CDC20	cell division control protein	2	0.90516	7.19701
YGL183C	MND1	weak similarity to hypothetical coiled-coil protein S. pombe	8	-0.695739	1.63742
YGL257C	MNT2	alpha-1,3-mannosyltransferases responsible for adding the terminal mannose residues of O-linked oligosaccharides	2	0.8421	5.02353
YGR050C	YGR050C	questionable ORF	4	-0.678572	2.21297
YGR092W	DBF2	ser/thr protein kinase related to DBF20P	3	0.834526	4.51026
YHL024W	RIM4	No sporulation	6	-0.732188	2.29194
YHR031C	RRM3	DNA helicase involved in rDNA replication and Ty1 transposition	0	0.783976	4.36204
YHR061C	GIC1	CDC42 GTPase-binding protein	3	-0.796521	3.79147
YHR143W	YHR143W	weak similarity to a-agglutinin core protein AGA1	6	0.937974	6.61382
YHR151C	YHR151C	hypothetical protein	3	0.788323	3.65976
YHR152W	SPO12	sporulation protein	2	0.88929	6.50238
YIL123W	SIM1	involved in cell cycle regulation and aging	0	0.859267	6.23763
YIL158W	YIL158W	similarity to hypothetical protein YKR100c	1	0.913086	8.13641
YJL051W	YJL051W	hypothetical protein	1	0.928526	9.15109
YJL158C	CIS3	strong similarity to PIR1P/HSP150P/PIR3P family	0	0.779412	4.27741
YJR091C	JSN1	suppresses the high-temperature lethality of TUB2-150	2	0.64143	2.21471
YJR092W	BUD4	budding protein	1	0.939792	10.0851
YJR110W	YJR110W	similarity to human myotubularin	1	0.628105	2.24125
YJR127C	ZMS1	transcription factor with similarity to regulatory protein ARD1P	5	0.706767	2.27142
YKR040C	YKR040C	questionable ORF	5	-0.778055	2.99935
YKR042W	UTH1	involved in the aging process	7	-0.848275	3.39032
YLR084C	RAX2	weak similarity to PST1P	2	0.787027	3.90071
YLR131C	ACE2	metallothionein expression activator	1	0.765096	3.79248
YLR190W	YLR190W	hypothetical protein	2	0.922382	8.1423
YLR286C	CTS1	endochitinase	7	0.921759	5.22347
YLR300W	EXG1	exo-beta-1,3-glucanase (I/II), major isoform	7	0.803647	2.76667
YLR399C	BDF1	sporulation protein	7	0.662516	1.61745
YLR400W	YLR400W	hypothetical protein	1	0.757578	3.67686
YLR439W	MRPL4	ribosomal protein, mitochondrial	3	-0.566596	1.58442
YML053C	YML053C	hypothetical protein	4	-0.664287	2.1004
YML064C	TEM1	GTP-binding protein of the RAS superfamily	1	0.641666	2.35578
YML116W	ATR1	aminotriazole and 4-nitroquinoline resistance protein	6	-0.771415	2.67156
YMR076C	PDS5	precocious dissociation of sister chromatids	2	-0.675048	2.5069
YMR105C	PGM2	phosphoglucomutase, major isoform	2	-0.693981	2.69116
YMR144W	YMR144W	weak similarity to MLP1P	4	-0.665042	2.10618
YMR197C	VTI1	v-SNARE: involved in Golgi retrograde protein traffic	5	-0.619706	1.65848
YMR198W	CIK1	spindle pole body associated protein	4	-0.716138	2.54573
YMR199W	CLN1	cyclin, G1/S-specific	2	-0.824679	4.61799
YMR215W	YMR215W	similarity to GAS1 protein	0	0.930737	9.9346
YNL046W	YNL046W	hypothetical protein	5	0.861387	4.39673
YNL047C	YNL047C	similarity to probable transcription factor ASK10P and hypothetical protein YPR115w, and strong similarity to hypothetical protein YIL105c	8	-0.689096	1.59927
YNL172W	APC1	subunit of anaphase-promoting complex (cyclosome)	0	0.679469	2.87297
YNL173C	MDG1	GTP-binding protein of the pheromone-response pathway	0	-0.537157	1.69669
YNL174W	YNL174W	hypothetical protein	0	0.706685	3.18778
YNL176C	YNL176C	weak similarity to HKR1P	0	0.562551	1.86369
YOR246C	YOR246C	weak similarity to reductases	0	0.821052	5.1531
YOR247W	SRL1	similarity to vanadate sensitive suppressor SVS1P	3	-0.800478	3.85764
YOR248W	TOS11	hypothetical protein	3	-0.79735	3.80519
YOR315W	YOR315W	hypothetical protein	2	0.823811	4.59919
YPL025C	YPL025C	questionable ORF	5	-0.728849	2.46862
YPL116W	HOS3	similarity to HOS1P, HOS2P, HOS3P, RPD3P and human histone deacetylase HD1	0	0.681383	2.89385
YPL141C	YPL141C	strong similarity to protein kinase KIN4P	1	0.916766	8.35624
YPL155C	KIP2	kinesin-related protein	1	0.956836	12.0157
YPR035W	GLN1	glutamate--ammonia ligase	7	0.756855	2.28723
YPR119W	CLB2	cyclin, G2/M-specific	1	0.947246	10.833
YPR149W	NCE102	involved in non-classical protein export pathway	2	0.865382	5.66823
The number of non-regulatory targets of Fkh2: 26
ORF	Name	Function annotation	Time lag	Corr	-1og_{10}(P-value)
YAL024C	LTE1	GDP/GTP exchange factor	3	-0.430023	0.954249
YAL029C	MYO4	myosin heavy chain, unconventional (class V) isoform	1	0.437877	1.10291
YBL097W	BRN1	functional homologue of human BRRN1	1	0.402459	0.956781
YBR037C	SCO1	involved in stabilization of COX1P and COX2P	8	0.443104	0.682331
YDR148C	KGD2	2-oxoglutarate dehydrogenase complex E2 component	8	-0.636406	1.33159
YDR259C	YAP6	transcription factor, of a fungal-specific family of bzip proteins	0	-0.419968	1.08112
YDR263C	DIN7	DNA-damage inducible protein	5	0.293534	0.469945
YDR325W	YCG1	Yeast Condensin G	0	0.313355	0.679508
YDR452W	PHM5	similarity to human sphingomyelin phosphodiesterase (PIR:S06957)	8	-0.586322	1.12266
YDR500C	RPL37B	ribosomal protein L.37.e	4	0.512397	1.21824
YER079W	YER079W	hypothetical protein	6	-0.486058	0.953751
YER094C	PUP3	20S proteasome subunit (beta3)	1	-0.240776	0.445965
YFR023W	PES4	DNA-directed DNA polymerase epsilon suppressor	6	-0.590388	1.37807
YGL256W	ADH4	alcohol dehydrogenase IV	0	0.412343	1.04817
YGR184C	UBR1	ubiquitin-protein ligase	4	-0.550241	1.39619
YGR229C	SMI1	beta-1,3-glucan synthesis protein	8	-0.559589	1.02512
YHR032W	ERC1	ethionine resistance protein	0	0.461601	1.27475
YJR109C	CPA2	arginine-specific carbamoylphosphate synthase, large chain	1	-0.426348	1.05368
YKR059W	TIF1	translation initiation factor 4A	2	0.47989	1.22613
YLR189C	UGT51	sterol glucosyltransferase (UDP-glucose:sterol glucosyltransferase)	6	-0.359613	0.587102
YML063W	RPS1B	ribosomal protein S3a.e	2	0.467621	1.17047
YNL040W	YNL040W	weak similarity to M.genitalium alanine--tRNA ligase	3	-0.434589	0.971371
YNL170W	YNL170W	questionable ORF	2	-0.313112	0.614863
YPL024W	NCE4	negative regulator of CTS1 expression	6	-0.282845	0.416759
YPL117C	IDI1	isopentenyl-diphosphate delta-isomerase	8	-0.409311	0.602046
YPL142C	YPL142C	questionable ORF	4	0.471709	1.04905
The number of regulatory targets of Rap1: 82
ORF	Name	Function annotation	Time lag	Corr	-1og_{10}(P-value)
YAL033W	POP5	required for processing of tRNAs and rRNAs	1	0.670368	2.62029
YBR084C-A	RPL19A	60S large subunit ribosomal protein L19.e	3	0.656401	2.19098
YBR181C	RPS6B	ribosomal protein S6.e	2	0.598552	1.89492
YBR189W	RPS9B	ribosomal protein S9.e.B	3	0.685072	2.43508
YBR191W	RPL21A	ribosomal protein L21.e	3	0.648038	2.12518
YCR024C-A	PMP1	H+-ATPase subunit, plasma membrane	2	0.812836	4.3717
YDL075W	RPL31A	60S large subunit ribosomal protein L31.e	4	0.687626	2.28802
YDL076C	YDL076C	weak similarity to hypothetical protein S. pombe	1	0.551373	1.69295
YDL082W	RPL13A	60S large subunit ribosomal protein L13	4	0.723376	2.61692
YDL133W	YDL133W	hypothetical protein	1	-0.583054	1.90097
YDL136W	RPL35B	60S large subunit ribosomal protein	2	0.551249	1.59607
YDR024W	FYV1	hypothetical protein	4	0.772595	3.17984
YDR025W	RPS11A	ribosomal protein S11.e	4	0.621731	1.80183
YDR064W	RPS13	ribosomal protein	2	0.585674	1.80853
YDR100W	YDR100W	similarity to Dictyostelium development-specific membrane protein	1	0.627937	2.23986
YDR186C	YDR186C	hypothetical protein	4	0.720446	2.5878
YDR188W	CCT6	component of chaperonin-containing T-complex (zeta subunit)	4	0.717322	2.5572
YDR312W	SSF2	protein with a potential role in mating	4	0.644717	1.95676
YDR449C	YDR449C	similarity to hypothetical protein S. pombe	1	0.623345	2.20248
YDR450W	RPS18A	ribosomal protein S18.e.c4	7	-0.677928	1.70809
YDR471W	RPL27B	60S large subunit ribosomal protein	1	0.552584	1.70049
YDR500C	RPL37B	ribosomal protein L.37.e	4	0.684758	2.26391
YDR501W	PLM2	PLasmid Maintenance mutant shows 2mu-m plasmid instability	3	-0.621399	1.92973
YDR544C	YDR544C	strong similarity to subtelomeric encoded proteins	5	0.72816	2.46213
YDR545W	YRF1-1	Y'-helicase protein 1	1	-0.642383	2.36202
YEL054C	RPL12A	60S large subunit ribosomal protein L12.e	4	0.581313	1.55996
YEL074W	YEL074W	similarity to subtelomeric encoded proteins	4	0.601433	1.67589
YEL075C	YEL075C	strong similarity to subtelomeric encoded proteins	2	-0.566388	1.68637
YEL076C	#REF!		5	0.645268	1.81619
YER031C	YPT31	GTP-binding protein of the rab family	2	0.611714	1.98756
YER032W	FIR1	interacts with the poly(A) polymerase in the two hybrid system	0	0.734347	3.55302
YER074W	RPS24A	40s small subunit ribosomal protein S24.e	4	0.58072	1.55667
YER117W	RPL23B	ribosomal protein L23.e	7	-0.779115	2.49841
YFL021W	GAT1	transcription factor for nitrogen regulation	6	0.725696	2.23637
YFL022C	FRS2	phenylalanine--tRNA ligase beta chain, cytosolic	8	-0.73416	1.88256
YGL031C	RPL24A	60S large subunit ribosomal protein L24.e.A	4	0.627254	1.8378
YGL103W	RPL28	60S large subunit ribosomal protein L27a.e	2	0.568205	1.69753
YGL123W	RPS2	40S small subunit ribosomal protein	2	0.640652	2.20841
YGR034W	RPL26B	60S large subunit ribosomal protein	6	0.652923	1.71612
YGR118W	RPS23A	40S small subunit ribosomal protein S23.e	2	0.633952	2.15503
YGR149W	YGR149W	similarity to PIR:T40675 hypothetical protein SPBC776.05 S. pombe	1	-0.604995	2.05951
YHR096C	HXT5	member of the hexose transporter family	6	0.751565	2.46933
YHR203C	RPS4B	ribosomal protein S4.e.c8	2	0.633867	2.15435
YHR204W	HTM1	similarity to alpha-mannosidases	3	-0.685546	2.43937
YIL018W	RPL2B	60S large subunit ribosomal protein L8.e	8	0.733066	1.87493
YJL089W	SIP4	interacts with SNF1 protein kinase	0	-0.54633	1.75535
YJL134W	LCB3	sphingoid base-phosphate phosphatase	0	0.553912	1.80524
YJR058C	APS2	AP-2 complex subunit, sigma2 subunit, 17 KD	1	-0.607452	2.07808
YKL180W	RPL17A	ribosomal protein L17.e	4	0.592231	1.62184
YLR044C	PDC1	pyruvate decarboxylase, isozyme 1	0	0.549043	1.77306
YLR047C	YLR047C	similarity to hypothetical protein YGL160w	0	0.628964	2.37964
YLR048W	RPS0B	40S ribosomal protein p40 homolog B	1	0.550828	1.68957
YLR387C	YLR387C	similarity to YBR267w	7	-0.670249	1.6622
YLR388W	RPS29A	ribosomal protein S29.e.A	2	0.583853	1.79663
YLR399C	BDF1	sporulation protein	0	0.641331	2.49106
YLR400W	YLR400W	hypothetical protein	1	0.741403	3.44403
YLR448W	RPL6B	60S large subunit ribosomal protein	2	0.684361	2.59558
YLR463C	YLR463C	strong similarity to subtelomeric encoded proteins	5	0.649671	1.84499
YLR465C	YLR465C	questionable ORF	5	0.627378	1.70419
YLR467W	YRF1-5	strong similarity to subtelomeric encoded proteins	5	0.672816	2.00526
YML063W	RPS1B	ribosomal protein S3a.e	2	0.614587	2.0084
YMR015C	ERG5	C-22 sterol desaturase	2	0.652587	2.30716
YNL144C	YNL144C	similarity to YHR131c	5	-0.669364	1.98035
YNL163C	RIA1	translation elongation factor eEF4	2	0.760421	3.48977
YNL329C	PEX6	peroxisomal assembly protein	3	0.612901	1.87152
YNL339C	YRF1-6	nearly identical to other subtelomerically encoded putative helicases	2	-0.628815	2.11504
YOL059W	GPD2	glycerol-3-phosphate dehydrogenase (NAD+), mitochondrial	5	-0.754528	2.72757
YOL060C	AMI3	similarity to hypothetical C.elegans and A.thaliana proteins	6	-0.757965	2.53208
YOL082W	CVT19	similarity to YOL083w	1	-0.581146	1.88778
YOL109W	ZEO1	weak similarity to G.hirsutum embryonic abundant protein D-7	2	0.714187	2.90643
YOL127W	RPL25	ribosomal protein L23a.e	2	0.599866	1.90397
YOR095C	RKI1	D-ribose-5-phosphate ketol-isomerase	1	0.540907	1.62908
YOR096W	RPS7A	ribosomal protein	2	0.639268	2.19727
YOR234C	RPL33B	ribosomal protein L35a.e.c15	2	0.678615	2.54043
YOR342C	YOR342C	weak similarity to YAl037w	0	-0.613331	2.24639
YOR344C	TYE7	basic helix-loop-helix transcription factor	0	-0.632679	2.41253
YOR365C	YOR365C	strong similarity to YAL053w	0	-0.559295	1.84146
YPL143W	RPL33A	ribosomal protein L35a.e.c16	2	0.672308	2.48149
YPL145C	KES1	involved in ergosterol biosynthesis	0	0.643257	2.50891
YPR029C	APL4	AP-1 complex subunit, gamma-adaptin, 94 KD	0	0.634263	2.42671
YPR080W	TEF1	translation elongation factor eEF1 alpha-A chain, cytosolic	5	-0.663229	1.93699
YPR131C	NAT3	N-acetyltransferases	2	0.599735	1.90306
The number of non-regulatory targets of Rap1: 65
ORF	Name	Function annotation	Time lag	Corr	-1og_{10}(P-value)
YAL034C	FUN19	similarity to hypothetical protein YOR338w	1	-0.39455	0.926139
YBL022C	PIM1	ATP-dependent protease, mitochondrial	1	0.421816	1.03478
YBR085W	AAC3	ADP/ATP carrier protein (MCF)	3	-0.436777	0.979655
YBR188C	NTC20	splicing factor	7	0.529841	1.02134
YBR190W	YBR190W	questionable ORF	2	0.505078	1.34719
YDL184C	RPL41A	ribosomal protein	0	0.366608	0.86504
YDL186W	YDL186W	hypothetical protein	2	0.372467	0.800505
YDL188C	PPH22	protein ser/thr phosphatase PP2A-2	8	0.485573	0.794138
YDL191W	RPL35A	60S large subunit ribosomal protein	5	-0.523701	1.18066
YDR418W	RPL12B	60S large subunit ribosomal protein L12.e	2	0.499358	1.31886
YEL022W	GEA2	GDP/GTP exchange factor for ARF	3	-0.337535	0.650496
YEL023C	YEL023C	similarity to hypothetical protein PA2063 - Pseudomonas aeruginosa	4	-0.531497	1.30534
YER116C	SLX8	subunit of HEX3P-SLX8P complex, required for cell growth in the absence of SGS1 or TOP3	7	-0.551388	1.10065
YFL034W	YFL034W	similarity to hypothetical S. pombe protein and to C.elegans F35D11 protein	2	0.535366	1.50617
YGL030W	RPL30	60S large subunit ribosomal protein L30.e	2	0.385658	0.846015
YGL104C	YGL104C	similarity to glucose transport proteins	8	-0.580076	1.09909
YGL124C	MON1	similarity to S.pombe hypothetical protein	6	-0.596168	1.40615
YGL189C	RPS26A	40S small subunit ribosomal protein S26e.c7	2	0.541575	1.54074
YGR033C	YGR033C	weak similarity to TRCDSEMBLNEW:AP002861_10 Oryza sativa	5	-0.556584	1.32708
YGR117C	YGR117C	hypothetical protein	2	0.49957	1.3199
YGR148C	RPL24B	60S large subunit ribosomal protein L24.e.B	4	0.482004	1.08991
YHR021C	RPS27B	ribosomal protein S27.e	0	0.403967	1.01281
YHR033W	YHR033W	strong similarity to glutamate 5-kinase	7	-0.558309	1.12731
YHR141C	RPL42B	ribosomal protein L36a.e	7	-0.570546	1.17594
YHR142W	CHS7	control of protein export from the ER (like chitin synthase III)	3	-0.526697	1.37147
YIL121W	YIL121W	similarity to antibiotic resistance proteins	1	-0.460612	1.20504
YIL133C	RPL16A	60S large subunit ribosomal protein	4	0.513583	1.22349
YIL148W	RPL40A	ubiquitin	2	0.376052	0.812709
YIL149C	MLP2	involved in translocation of macromolecules between the nucleoplasm and the NPC	7	-0.344436	0.508981
YJL090C	DPB11	involved in DNA replication and S-phase checkpoint	1	-0.419834	1.02659
YJL135W	YJL135W	questionable ORF	5	-0.585912	1.47191
YJL136C	RPS21B	40S small subunit ribosomal protein S21.e	2	0.396878	0.886061
YJL177W	RPL17B	60s large subunit ribosomal protein L17.e	2	0.494447	1.29493
YJL189W	RPL39	60S large subunit ribosomal protein L39.e	1	0.372393	0.843851
YJL190C	RPS22A	ribosomal protein S15a.e.c10	7	-0.523801	1.00005
YJL191W	RPS14B	40S small subunit ribosomal protein S14.e.B	8	0.516981	0.88591
YJL192C	YJL192C	hypothetical protein	4	0.395607	0.781977
YJR059W	PTK2	involved in polyamine uptake	5	0.444641	0.883914
YKL006W	RPL14A	ribosomal protein	3	-0.463587	1.08557
YKL062W	MSN4	transcriptional activator	5	0.498194	1.07713
YLL037W	YLL037W	weak similarity to human platelet-activating factor receptor	6	-0.567724	1.27327
YLL039C	UBI4	ubiquitin	2	0.370736	0.794656
YLR333C	RPS25B	ribosomal protein S25.e.c12	4	0.48497	1.10191
YLR344W	RPL26A	60S large subunit ribosomal protein	2	0.518995	1.41831
YLR447C	VMA6	H+-ATPase V0 domain 36 KD subunit, vacuolar	2	0.440605	1.05489
YML064C	TEM1	GTP-binding protein of the RAS superfamily	0	0.49659	1.45757
YMR242C	RPL20A	60s large subunit ribosomal protein	8	0.389888	0.558968
YNL069C	RPL16B	60S large subunit ribosomal protein	8	0.422552	0.632661
YNL096C	RPS7B	strong similarity to ribosomal protein S7	2	0.391931	0.868248
YNL162W	RPL42A	ribosomal protein L36a.e	7	-0.440049	0.740881
YNL302C	RPS19B	40S small subunit ribosomal protein S19.e	5	-0.431764	0.841733
YNL338W	YNL338W	strong similarity to subtelomeric encoded poteins	2	-0.52819	1.46708
YOL039W	RPP2A	acidic ribosomal protein P2.beta	2	0.487204	1.26031
YOL040C	RPS15	40S small subunit ribosomal protein	3	-0.530865	1.39242
YOL128C	YOL128C	strong similarity to protein kinase MCK1P	5	0.294616	0.47237
YOR293W	RPS10A	ribosomal protein S10.e	6	0.334792	0.528434
YOR302W	YOR302W	CPA1 leader peptide	1	-0.471615	1.25704
YOR303W	CPA1	arginine-specific carbamoylphosphate synthase, small chain	5	-0.576503	1.42384
YOR312C	RPL20B	60S large subunit ribosomal protein	5	0.571578	1.39931
YOR367W	SCP1	similarity to mammalian smooth muscle protein SM22 and chicken calponin alpha	1	-0.405351	0.968161
YPL017C	YPL017C	strong similarity to LPD1P and other dihydrolipoamide dehydrogenases	8	-0.640465	1.35027
YPL131W	RPL5	60S large subunit ribosomal protein L5.e	0	0.478433	1.36022
YPR102C	RPL11A	ribosomal protein L11.e	2	0.446698	1.08015
YPR103W	PRE2	20S proteasome subunit (beta5)	2	0.489254	1.27003
YPR132W	RPS23B	40S small subunit ribosomal protein S23.e	4	0.387698	0.757341
The number of regulatory targets of Swi4: 84
ORF	Name	Function annotation	Time lag	Corr	-1og_{10}(P-value)
YBL002W	HTB2	histone H2B.2	2	0.819242	4.50225
YBL003C	HTA2	histone H2A.2	2	0.823774	4.5984
YBR070C	SAT2	osmotolerance protein	1	0.739891	3.42331
YBR071W	YBR071W	hypothetical protein	0	0.841811	5.6992
YBR077C	YBR077C	hypothetical protein	3	0.702761	2.60192
YBR078W	ECM33	involved in cell wall biogenesis and architecture	3	0.621231	1.92856
YBR161W	YBR161W	strong similarity to SUR1P	1	0.634436	2.29395
YBR162C	TOS1	similarity to hypothetical protein YJL171c	0	-0.554839	1.81143
YCR064C	YCR064C	questionable ORF	6	0.726064	2.23947
YCR065W	HCM1	transcription factor	0	0.791597	4.50892
YDL055C	PSA1	mannose-1-phosphate guanyltransferase	2	0.643039	2.22778
YDL127W	PCL2	cyclin, G1/S-specific	8	0.840968	2.92199
YDR011W	SNQ2	multidrug resistance protein	4	0.793068	3.46526
YDR224C	HTB1	histone H2B	2	0.920521	8.02783
YDR225W	HTA1	histone H2A	2	0.891188	6.57852
YDR309C	GIC2	CDC42 GTPase-binding protein	0	0.600656	2.14406
YDR451C	YHP1	strong similarity to YOX1P	3	0.776886	3.48708
YDR500C	RPL37B	ribosomal protein L.37.e	8	-0.741711	1.93638
YDR501W	PLM2	PLasmid Maintenance mutant shows 2mu-m plasmid instability	1	0.568932	1.80539
YDR507C	GIN4	ser/thr protein kinase	0	0.824739	5.24376
YDR508C	GNP1	high-affinity glutamine permease	0	0.711719	3.25056
YDR526C	YDR526C	questionable ORF	6	0.706145	2.07931
YEL040W	UTR2	cell wall protein	3	-0.782044	3.56345
YER001W	MNN1	alpha-1,3-mannosyltransferase	1	0.854677	5.72189
YER070W	RNR1	ribonucleoside-diphosphate reductase, large subunit	0	0.899355	7.89293
YER078C	YER078C	similarity to E.coli X-Pro aminopeptidase II	3	-0.712078	2.69549
YER079W	YER079W	hypothetical protein	1	-0.527423	1.55002
YER111C	SWI4	transcription factor	0	0.997503	10
YER145C	FTR1	iron permease that mediates high-affinity iron uptake	7	0.753159	2.25466
YGL038C	OCH1	alpha-1,6-mannosyltransferase	0	0.867329	6.5169
YGL253W	HXK2	hexokinase II	7	-0.65215	1.55965
YGR014W	MSB2	multicopy suppressor of a CDC24 bud emergence defect	1	0.654973	2.47447
YGR109C	CLB6	cyclin, B-type	0	0.92998	9.8723
YGR151C	YGR151C	questionable ORF	0	0.860776	6.28829
YGR152C	RSR1	GTP-binding protein	0	0.865624	6.45599
YGR153W	TOS10	hypothetical protein	0	0.649277	2.56564
YGR189C	CRH1	family of putative glycosidases might exert a common role in cell wall organization	1	0.851448	5.62674
YGR190C	YGR190C	questionable ORF	0	-0.626157	2.35511
YGR221C	TOS2	similarity to hypothetical protein YHR149c	0	0.833268	5.46353
YHR061C	GIC1	CDC42 GTPase-binding protein	2	0.730977	3.10215
YHR149C	YHR149C	similarity to hypothetical protein YGR221c	0	0.888972	7.39101
YIL056W	YIL056W	similarity to YER064c	8	-0.761734	2.08992
YIL123W	SIM1	involved in cell cycle regulation and aging	3	0.850171	4.8731
YJL158C	CIS3	strong similarity to PIR1P/HSP150P/PIR3P family	8	-0.781157	2.25622
YJL186W	MNN5	putative mannosyltransferase	2	0.560983	1.65359
YJL187C	SWE1	ser/tyr dual-specifity protein kinase	1	0.839292	5.2916
YJL194W	CDC6	cell division control protein	7	0.93762	5.92862
YJR054W	YJR054W	similarity to hypothetical protein YML047c	1	0.835471	5.19311
YKL008C	LAC1	protein required with LAG1P for ER-to-Golgi transport of GPI-anchored proteins	2	0.750823	3.35651
YKL096W	CWP1	cell wall mannoprotein	8	-0.84381	2.96156
YKL096W-A	CWP2	cell wall mannoprotein	8	-0.694085	1.62781
YKL103C	LAP4	aminopeptidase yscI precursor, vacuolar	1	0.585275	1.91645
YKR013W	PRY2	similarity to the plant PR-1 class of pathogen related proteins	1	0.742266	3.45595
YKR093W	PTR2	peptide transporter	7	0.67362	1.68216
YLR056W	ERG3	C-5 sterol desaturase	3	0.595294	1.75666
YLR300W	EXG1	exo-beta-1,3-glucanase (I/II), major isoform	2	0.70592	2.81585
YLR332W	MID2	mating process protein	6	-0.798907	2.99417
YLR439W	MRPL4	ribosomal protein, mitochondrial	7	-0.65404	1.57001
YML027W	YOX1	homoeodomain protein	0	0.877875	6.91759
YML101C	YML101C	weak similarity to YMR264w	1	0.712524	3.07476
YMR179W	SPT21	required for normal transcription at a number of loci	0	0.926785	9.61825
YMR199W	CLN1	cyclin, G1/S-specific	0	0.854617	6.08593
YMR305C	SCW10	similarity to B.japonicum putative beta-(-6)glucan transferase	6	-0.843319	3.66235
YMR306W	FKS3	similarity to 1,3-beta-glucan synthases	1	0.598634	2.01222
YMR307W	GAS1	glycophospholipid-anchored surface glycoprotein	6	-0.78846	2.865
YNL231C	PDR16	protein involved in lipid biosynthesis and multidrug resistance	5	-0.843454	4.01535
YNL295W	YNL295W	hypothetical protein	7	0.69203	1.79642
YNL298W	CLA4	ser/thr protein kinase	2	-0.825816	4.64281
YNL300W	TOS6	similarity to MID2P	1	0.845996	5.47212
YOL011W	PLB3	phospholipase B (lysophospholipase)	7	0.87913	3.98175
YOL012C	HTZ1	evolutionarily conserved member of the histone H2A F/Z family of histone variants	3	0.827992	4.37187
YOL113W	SKM1	STE20/PAK-like protein kinase	5	0.746493	2.64271
YOR246C	YOR246C	weak similarity to reductases	3	0.778884	3.51637
YOR247W	SRL1	similarity to vanadate sensitive suppressor SVS1P	2	0.720952	2.98331
YOR248W	TOS11	hypothetical protein	2	0.761678	3.50776
YOR315W	YOR315W	hypothetical protein	5	0.706401	2.26833
YOR372C	NDD1	protein required for nuclear division	2	0.608181	1.96225
YOR373W	NUD1	cell cycle regulatory protein	2	0.558592	1.63928
YOR378W	YOR378W	strong similarity to aminotriazole resistance protein	1	0.592862	1.97027
YPL126W	NAN1	weak similarity to fruit fly TFIID subunit p85	0	-0.531307	1.66021
YPL127C	HHO1	histone H1 protein	2	0.861058	5.53792
YPL163C	SVS1	vanadate sensitive suppressor	1	0.920855	8.61555
YPL267W	YPL267W	weak similarity to C.elegans transcription factor unc-86	0	0.877251	6.89266
YPR119W	CLB2	cyclin, G2/M-specific	5	0.790092	3.15389
The number of non-regulatory targets of Swi4: 62
ORF	Name	Function annotation	Time lag	Corr	-1og_{10}(P-value)
YBR112C	CYC8	general repressor of transcription	0	-0.30518	0.653365
YBR162W-A	YSY6	secretory pathway protein	7	-0.547288	1.08514
YDL126C	CDC48	microsomal protein of CDC48/PAS1/SEC18 family of ATPases	1	-0.338419	0.727151
YDL185W	TFP1	H+-ATPase V1 domain 69 KD catalytic subunit, vacuolar	7	-0.329879	0.478333
YDL187C	YDL187C	questionable ORF	3	-0.313698	0.583756
YDR010C	YDR010C	hypothetical protein	7	0.477	0.847574
YDR227W	SIR4	silencing regulatory and DNA-repair protein	6	-0.513737	1.05307
YDR441C	APT2	adenine phosphoribosyltransferase	1	0.361944	0.806783
YDR442W	YDR442W	questionable ORF	4	0.245874	0.392426
YDR452W	PHM5	similarity to human sphingomyelin phosphodiesterase (PIR:S06957)	2	-0.517195	1.40893
YDR453C	YDR453C	strong similarity to thiol-specific antioxidant proteins	5	0.339592	0.579307
YDR509W	YDR509W	questionable ORF	8	-0.636723	1.33304
YDR510W	SMT3	ubiquitin-like protein	8	-0.536781	0.948321
YER011W	TIR1	cold-shock induced protein of the TIR1P,TIP1P family	8	-0.673397	1.51337
YER112W	LSM4	Sm-like (Lsm) protein	0	0.290703	0.608487
YER146W	LSM5	Sm-like (Lsm) protein	7	-0.333967	0.486829
YER177W	BMH1	14-3-3 protein involved in rapamycin-sensitive signalling	1	0.163676	0.270357
YFR017C	YFR017C	hypothetical protein	7	0.618058	1.38532
YGL179C	TOS3	strong similarity to PAK1P, ELM1P and KIN82P	6	-0.393733	0.674074
YGL227W	VID30	weak similarity to human RANBPM NP_005484.1	0	0.508553	1.52484
YGR013W	SNU71	associated with U1 snRNP, no counterpart in mammalian U1 snRNP	6	0.476978	0.922907
YGR050C	YGR050C	questionable ORF	2	0.449379	1.09142
YGR249W	MGA1	similarity to heat shock transcription factors	2	-0.537074	1.51561
YGR279C	SCW4	similarity to glucanase	8	-0.504599	0.848723
YHR150W	YHR150W	weak similarity to YDR479c	6	0.429381	0.773697
YIL121W	YIL121W	similarity to antibiotic resistance proteins	2	-0.310092	0.606185
YIR020C	YIR020C	hypothetical protein	4	-0.201638	0.302996
YJL184W	YJL184W	hypothetical protein	6	0.576205	1.31153
YJL185C	YJL185C	hypothetical protein	7	-0.586688	1.24322
YJL196C	ELO1	fatty acid elongation protein	8	0.606393	1.20192
YJR148W	BAT2	branched chain amino acid aminotransferase, cytosolic	0	0.248201	0.486506
YKL007W	CAP1	F-actin capping protein alpha subunit	0	0.371902	0.885038
YKL044W	YKL044W	hypothetical protein	5	-0.515026	1.14452
YKL097C	YKL097C	hypothetical protein	0	-0.438525	1.16446
YKR011C	TOS5	hypothetical protein	1	-0.272479	0.529314
YKR040C	YKR040C	questionable ORF	8	-0.640144	1.34878
YKR042W	UTH1	involved in the aging process	5	0.498054	1.07658
YLR044C	PDC1	pyruvate decarboxylase, isozyme 1	6	0.32662	0.509907
YLR055C	SPT8	transcriptional adaptor or co-activator	5	0.560473	1.34547
YLR084C	RAX2	weak similarity to PST1P	2	-0.493632	1.291
YLR255C	YLR255C	hypothetical protein	2	0.452766	1.10577
YLR256W	HAP1	transcription factor	1	-0.389556	0.90714
YML100W	TSL1	alpha,alpha-trehalose-phosphate synthase, 123 KD subunit	3	-0.551315	1.49949
YMR016C	SOK2	regulatory protein in the PKA signal transduction pathway	5	-0.448585	0.897141
YMR017W	SPO20	DBF2P interacting protein	6	0.422727	0.754367
YMR070W	MOT3	high-copy suppressor of MOT1-SPT3 synthetic lethality	4	0.315373	0.55461
YMR135C	YMR135C	weak similarity to conserved hypothetical protein S. pombe	0	-0.320249	0.70201
YMR144W	YMR144W	weak similarity to MLP1P	1	0.436879	1.09858
YMR279C	YMR279C	strong similarity to aminotriazole resistance protein	8	-0.62454	1.27861
YNL178W	RPS3	ribosomal protein S3.e	0	-0.471893	1.32648
YNL289W	PCL1	cyclin, G1/S-specific	0	0.24819	0.486475
YNL297C	MON2	similarity to S.pombe hypothetical protein SPAC23D3.13c	8	0.596239	1.16113
YNL301C	RPL18B	60S large subunit ribosomal protein L18.e	2	0.482118	1.23646
YNR044W	AGA1	a-agglutinin anchor subunit	8	0.558406	1.021
YOL114C	YOL114C	similarity to human DS-1 protein	0	-0.319568	0.69977
YOR138C	YOR138C	weak similarity to TRCDSEMBL:AF175293_2 gene: vanSD sensor protein kinase Enterococcus faecium strain vanD glycopeptide resistance gene cluster	8	0.509463	0.863169
YOR344C	TYE7	basic helix-loop-helix transcription factor	5	-0.350997	0.608426
YPL024W	NCE4	negative regulator of CTS1 expression	7	0.474119	0.838853
YPL025C	YPL025C	questionable ORF	3	0.384282	0.794385
YPL056C	YPL056C	hypothetical protein	5	0.362435	0.638504
YPR013C	YPR013C	similarity to transcription factors	0	-0.463679	1.28506
YPR159W	KRE6	glucan synthase subunit	6	-0.614723	1.50031
The number of regulatory targets of Swi5: 42
ORF	Name	Function annotation	Time lag	Corr	-1og_{10}(P-value)
YAL022C	FUN26	intracellular membrane protein involved in nucleoside transport	1	0.722324	3.19405
YBL108W	YBL108W	strong similarity to subtelomeric encoded proteins	4	-0.720296	2.58631
YBR158W	CST13	weak similarity to TRCDSEMBL:AF176518_1 F-box protein FBL2; human	4	0.649299	1.98937
YDL030W	PRP9	pre-mRNA splicing factor (snRNA-associated protein)	1	0.64243	2.36242
YDL032W	YDL032W	questionable ORF	0	0.653205	2.60343
YDL115C	YDL115C	weak similarity to hypothetical protein D. melanogaster	6	-0.816379	3.23142
YDL117W	CYK3	similarity to hypothetical S. pombe protein, protein possibly involved in cytokinesis	2	0.782133	3.82004
YDL127W	PCL2	cyclin, G1/S-specific	3	0.612126	1.86631
YDL174C	DLD1	D-lactate ferricytochrome C oxidoreductase (D-LCR)	5	-0.66266	1.93302
YDL179W	PCL9	cyclin like protein interacting with PHO85P	3	0.689715	2.47757
YDL224C	WHI4	strong similarity to WHI3 protein	0	0.711607	3.24915
YDL225W	SHS1	septin	0	0.582101	2.00271
YDL226C	GCS1	ADP-ribosylation factor GTPase-activating protein (ARF-GAP)	0	0.586426	2.03481
YDR345C	HXT3	low-affinity hexose transporter	4	0.711623	2.50257
YDR398W	YDR398W	similarity to human KIAA0007 gene	1	0.580533	1.88355
YEL077C	YEL077C	strong similarity to subtelomeric encoded proteins	4	0.657665	2.05049
YGL028C	SCW11	similarity to glucanase	4	0.795141	3.49626
YGR086C	YGR086C	strong similarity to hypothetical protein YPL004c	3	0.728952	2.87618
YGR189C	CRH1	family of putative glycosidases might exert a common role in cell wall organization	0	-0.550477	1.78248
YIL009W	FAA3	acyl CoA synthase	3	0.73374	2.9303
YIL051C	MMF1	required for maintenance of mitochondrial DNA	0	0.677284	2.84935
YIL129C	TAO3	Transcriptional Activator of OCH1	3	-0.761785	3.27662
YJL078C	PRY3	strong similarity to the plant PR-1 class of pathogen related proteins	4	0.826455	4.02253
YJL080C	SCP160	required for maintenance of exact ploidy	7	0.693984	1.8091
YJL159W	HSP150	member of the PIR1P/HSP150P/PIR3P family	3	0.658958	2.21155
YKL163W	PIR3	member of the PIR1P/Pir2p/PIR3P family	3	0.697941	2.5551
YKL164C	PIR1	required for tolerance to heat shock	3	0.718808	2.76575
YKL185W	ASH1	negative regulator of HO transcription	2	0.698066	2.73304
YKL186C	MTR2	mRNA transport protein	1	0.69682	2.89504
YLR194C	YLR194C	hypothetical protein	2	0.773622	3.68545
YLR286C	CTS1	endochitinase	6	0.820662	3.29418
YML125C	YML125C	strong similarity to cytochrome-b5- and nitrate reductases	5	-0.698274	2.20095
YML131W	YML131W	similarity to human leukotriene b4 12-hydroxydehydrogenase	6	-0.860939	4.00054
YMR173W	DDR48	heat shock protein	3	-0.719474	2.77283
YMR261C	TPS3	alpha,alpha-trehalose-phosphate synthase, 115 KD subunit	3	0.615338	1.88802
YNL078W	JIP1	hypothetical protein	2	0.724194	3.02107
YNL079C	TPM1	tropomyosin 1	5	-0.676905	2.03523
YNL145W	MFA2	mating pheromone a-factor 2	2	0.583738	1.79589
YNL238W	KEX2	endoproteinase of late golgi compartment	7	0.790853	2.62156
YNL241C	ZWF1	glucose-6-phosphate dehydrogenase	6	-0.704635	2.06778
YPL157W	YPL157W	weak similarity to S.pombe hypothetical protein SPAC2G11.15c	2	0.767494	3.59272
YPL158C	YPL158C	weak similarity to human nucleolin	2	0.883873	6.29411
The number of non-regulatory targets of Swi5: 64
ORF	Name	Function annotation	Time lag	Corr	-1og_{10}(P-value)
YAL017W	FUN31	similarity to ser/thr protein kinases	7	0.651351	1.5553
YAL018C	YAL018C	weak similarity to hypothetical proteins YOL047c and YOL048c	6	-0.531054	1.11961
YAR009C	#REF!		2	-0.484244	1.24638
YBR070C	SAT2	osmotolerance protein	5	0.355983	0.621426
YBR071W	YBR071W	hypothetical protein	3	0.451995	1.03875
YDL035C	GPR1	G-protein coupled receptor	1	-0.422097	1.03594
YDL173W	YDL173W	hypothetical protein	4	-0.272656	0.451572
YDL223C	YDL223C	weak similarity to mucin	6	0.440463	0.80668
YDR112W	YDR112W	questionable ORF	0	-0.392067	0.964017
YDR397C	NCB2	functional homolog of human NC2beta/Dr1	4	0.555426	1.42233
YDR543C	YDR543C	strong similarity to subtelomeric encoded proteins	0	-0.262712	0.526578
YER078C	YER078C	similarity to E.coli X-Pro aminopeptidase II	8	-0.606164	1.20098
YER079W	YER079W	hypothetical protein	6	-0.455753	0.85389
YER138C	#REF!		3	-0.523061	1.35341
YER189W	YER189W	strong similarity to subtelomeric encoded proteins	8	-0.511862	0.870369
YER190W	YRF1-2	Y'-helicase protein 1	4	0.576507	1.53347
YFL021W	GAT1	transcription factor for nitrogen regulation	3	0.578312	1.65263
YFL022C	FRS2	phenylalanine--tRNA ligase beta chain, cytosolic	8	-0.685824	1.58088
YFL063W	YFL063W	strong similarity to subtelomeric encoded proteins	4	0.518504	1.24552
YFL064C	YFL064C	strong similarity to subtelomeric encoded proteins	8	-0.425776	0.640278
YFL065C	YFL065C	strong similarity to subtelomeric encoded proteins	4	0.470008	1.04242
YFR017C	YFR017C	hypothetical protein	6	-0.616497	1.50965
YGL108C	YGL108C	weak similarity to hypotetical S.pombe protein	0	0.477756	1.35669
YGL139W	YGL139W	strong similarity to hypothetical protein YPL221w	0	0.497787	1.46418
YGL140C	YGL140C	weak similarity to Lactobacillus putative histidine protein kinase SppK	1	0.537945	1.61141
YGL226W	YGL226W	similarity to N.crassa cytochrome-c oxidase chain V	7	-0.663116	1.62087
YGL227W	VID30	weak similarity to human RANBPM NP_005484.1	5	0.576233	1.42249
YGR060W	ERG25	C-4 sterol methyl oxidase	4	0.498207	1.15683
YGR254W	ENO1	enolase I (2-phosphoglycerate dehydratase)	2	-0.46323	1.15104
YGR296W	YRF1-3	strong similarity to YPL283c; YNL339c and other Y' encoded proteins	4	0.529511	1.29603
YHR138C	YHR138C	hypothetical protein	2	-0.524703	1.44842
YIL050W	PCL7	cyclin like protein interacting with PHO85P	0	0.447115	1.20463
YIL128W	MET18	involved in NER repair and RNA polymerase II transcription	1	0.470952	1.25386
YIL173W	VTH1	strong similarity to VTH2P and PEP1P, potential membrane glycoprotein	1	-0.429173	1.06559
YIR004W	DJP1	DnaJ-like protein involved specifically in peroxisomal protein import	5	-0.523154	1.17835
YJL160C	YJL160C	strong similarity to PIR1P/HSP150P/PIR3P family	3	0.492622	1.2102
YJL207C	YJL207C	weak similarity to rat omega-conotoxin-sensitive calcium channel alpha-1 subunit rbB-I	3	-0.429371	0.951824
YJL225C	YJL225C	strong similarity to members of the SIR1P/TIP1P family	4	0.482197	1.09069
YJR044C	YJR044C	weak similarity to putative transport protein YKR103w	2	-0.493786	1.29174
YLR011W	LOT6	weak similarity to E.coli hypothetical 20.4 kDa protein	6	-0.60427	1.44649
YLR012C	YLR012C	hypothetical protein	6	-0.512053	1.04679
YLR013W	GAT3	weak similarity to nitrogen regulatory proteins	6	-0.482576	0.941828
YLR105C	SEN2	tRNA splicing endonuclease beta subunit	6	-0.541512	1.16159
YLR207W	HRD3	involved in degradation of HMG2P	3	-0.371746	0.753997
YLR346C	YLR346C	weak similarity to YGR035c	3	-0.389734	0.812386
YLR406C	RPL31B	60S large subunit ribosomal protein L31.e.c12	0	0.305257	0.653611
YLR407W	YLR407W	hypothetical protein	3	-0.416593	0.905162
YLR439W	MRPL4	ribosomal protein, mitochondrial	2	-0.51696	1.40772
YML111W	BUL2	strong similarity to ubiquitination protein BUL1P	0	0.304676	0.651773
YMR165C	SMP2	involved in plasmid maintenance, respiration and cell proliferation	8	-0.406203	0.595008
YMR262W	YMR262W	similarity to S.pombe scn1 protein	0	-0.409392	1.03561
YNL192W	CHS1	chitin synthase I	3	0.584718	1.69113
YNL269W	YNL269W	hypothetical protein	2	0.497006	1.30735
YNL271C	BNI1	regulator of budding	2	-0.257191	0.464937
YNL324W	YNL324W	hypothetical protein	5	-0.389489	0.71334
YNL326C	YNL326C	similarity to YOL003c, YLR246w and C.elegans hypothetical protein ZK757.1	0	-0.346699	0.792441
YNL328C	MDJ2	heat shock protein - chaperone	3	-0.284161	0.506635
YNL335W	YNL335W	similarity to M.verrucaria cyanamide hydratase, identical to hypothetical protein YFL061w	7	0.4929	0.897033
YNL336W	COS1	strong similarity to subtelomeric encoded proteins	1	-0.481918	1.30733
YOR138C	YOR138C	weak similarity to TRCDSEMBL:AF175293_2 gene: vanSD sensor protein kinase Enterococcus faecium strain vanD glycopeptide resistance gene cluster	2	0.444762	1.07208
YOR236W	DFR1	dihydrofolate reductase	2	0.511527	1.37976
YPL050C	MNN9	required for complex N-glycosylation	4	-0.486382	1.10767
YPL283C	YRF1-7	strong similarity to subtelomeric encoded proteins	4	0.499374	1.16178
YPR183W	DPM1	dolichyl-phosphate beta-D-mannosyltransferase	0	-0.487166	1.40635
The number of regulatory targets of Swi6: 49
ORF	Name	Function annotation	Time lag	Corr	-1og_{10}(P-value)
YCR064C	YCR064C	questionable ORF	8	-0.733564	1.8784
YCR065W	HCM1	transcription factor	2	-0.591501	1.84712
YDL003W	MCD1	Mitotic Chromosome Determinant	6	0.748248	2.43765
YDL018C	ERP3	weak similarity to DEP1P	7	0.767925	2.38886
YDR113C	PDS1	cell cycle regulator	4	-0.691107	2.31769
YDR224C	HTB1	histone H2B	8	0.780862	2.25354
YDR225W	HTA1	histone H2A	0	0.608647	2.208
YDR309C	GIC2	CDC42 GTPase-binding protein	2	-0.608374	1.96362
YDR451C	YHP1	strong similarity to YOX1P	5	-0.727414	2.45513
YDR452W	PHM5	similarity to human sphingomyelin phosphodiesterase (PIR:S06957)	7	-0.72805	2.04959
YDR507C	GIN4	ser/thr protein kinase	2	-0.664983	2.41503
YEL040W	UTR2	cell wall protein	0	-0.557516	1.82941
YER001W	MNN1	alpha-1,3-mannosyltransferase	7	0.733587	2.09256
YER070W	RNR1	ribonucleoside-diphosphate reductase, large subunit	2	-0.633168	2.14887
YER078C	YER078C	similarity to E.coli X-Pro aminopeptidase II	1	-0.822847	4.88815
YER111C	SWI4	transcription factor	2	-0.631344	2.13463
YGR109C	CLB6	cyclin, B-type	6	0.758576	2.53819
YGR189C	CRH1	family of putative glycosidases might exert a common role in cell wall organization	7	0.714829	1.95162
YGR221C	TOS2	similarity to hypothetical protein YHR149c	1	-0.584047	1.90788
YHR061C	GIC1	CDC42 GTPase-binding protein	0	0.716882	3.31658
YHR149C	YHR149C	similarity to hypothetical protein YGR221c	6	0.749421	2.44879
YHR151C	YHR151C	hypothetical protein	7	-0.709963	1.9171
YIL026C	IRR1	essential protein	2	-0.661437	2.3836
YIL123W	SIM1	involved in cell cycle regulation and aging	5	-0.801219	3.30768
YJL115W	ASF1	anti-silencing protein	2	-0.608519	1.96465
YJL194W	CDC6	cell division control protein	5	0.716348	2.35438
YKL096W	CWP1	cell wall mannoprotein	6	-0.733982	2.30762
YKL113C	RAD27	ssDNA endonuclease and 5'-3'exonuclease	6	0.779578	2.7617
YKR013W	PRY2	similarity to the plant PR-1 class of pathogen related proteins	7	0.758661	2.30338
YKR040C	YKR040C	questionable ORF	6	-0.763503	2.58822
YLR056W	ERG3	C-5 sterol desaturase	0	0.577365	1.96815
YLR103C	CDC45	required for minichromosome maintenance and initiation of chromosomal DNA replication	6	0.774638	2.70662
YLR332W	MID2	mating process protein	8	0.81348	2.58128
YLR437C	YLR437C	hypothetical protein	5	-0.63983	1.78131
YLR439W	MRPL4	ribosomal protein, mitochondrial	5	-0.811691	3.46328
YMR215W	YMR215W	similarity to GAS1 protein	0	0.601194	2.1483
YMR261C	TPS3	alpha,alpha-trehalose-phosphate synthase, 115 KD subunit	6	0.767855	2.63358
YMR305C	SCW10	similarity to B.japonicum putative beta-(-6)glucan transferase	7	0.694889	1.81501
YMR306W	FKS3	similarity to 1,3-beta-glucan synthases	3	-0.761661	3.27497
YNL273W	TOF1	topoisomerase I interacting factor 1	2	-0.634197	2.15695
YNL298W	CLA4	ser/thr protein kinase	0	-0.642995	2.50647
YOR074C	CDC21	thymidylate synthase	7	0.698912	1.84157
YOR246C	YOR246C	weak similarity to reductases	0	0.629437	2.3838
YOR248W	TOS11	hypothetical protein	0	0.565256	1.88236
YOR372C	NDD1	protein required for nuclear division	4	-0.682499	2.24515
YOR373W	NUD1	cell cycle regulatory protein	0	0.560029	1.84645
YOR378W	YOR378W	strong similarity to aminotriazole resistance protein	7	0.843366	3.3106
YPL163C	SVS1	vanadate sensitive suppressor	7	0.722693	2.00913
YPR075C	OPY2	pheromone resistant yeast 2	8	0.75412	2.02957
The number of non-regulatory targets of Swi6: 95
ORF	Name	Function annotation	Time lag	Corr	-1og_{10}(P-value)
YBL029W	YBL029W	hypothetical protein	4	-0.417584	0.853304
YBR077C	YBR077C	hypothetical protein	5	-0.543895	1.26872
YBR078W	ECM33	involved in cell wall biogenesis and architecture	2	0.537861	1.51998
YDL017W	CDC7	protein kinase	8	0.591421	1.14228
YDL055C	PSA1	mannose-1-phosphate guanyltransferase	5	-0.540552	1.25374
YDL101C	DUN1	protein kinase	6	0.558226	1.23168
YDL127W	PCL2	cyclin, G1/S-specific	5	0.609823	1.60151
YDR115W	YDR115W	similarity to bacterial ribosomal L34 proteins	2	-0.569306	1.70433
YDR133C	YDR133C	questionable ORF	0	0.521223	1.59897
YDR263C	DIN7	DNA-damage inducible protein	5	0.298485	0.481101
YDR500C	RPL37B	ribosomal protein L.37.e	3	0.451185	1.03554
YDR501W	PLM2	PLasmid Maintenance mutant shows 2mu-m plasmid instability	7	0.489772	0.887121
YDR509W	YDR509W	questionable ORF	6	-0.577676	1.31828
YDR526C	YDR526C	questionable ORF	7	-0.563141	1.14628
YER079W	YER079W	hypothetical protein	3	0.382894	0.789844
YER094C	PUP3	20S proteasome subunit (beta3)	0	-0.397343	0.985443
YER095W	RAD51	DNA repair protein	2	-0.575209	1.74122
YER112W	LSM4	Sm-like (Lsm) protein	2	-0.386543	0.849127
YFR017C	YFR017C	hypothetical protein	1	-0.461066	1.20715
YGL038C	OCH1	alpha-1,6-mannosyltransferase	2	-0.565917	1.68349
YGL179C	TOS3	strong similarity to PAK1P, ELM1P and KIN82P	2	-0.458631	1.13097
YGL239C	YGL239C	questionable ORF	7	-0.417345	0.680486
YGL253W	HXK2	hexokinase II	5	-0.519583	1.16338
YGR013W	SNU71	associated with U1 snRNP, no counterpart in mammalian U1 snRNP	8	-0.469413	0.750041
YGR014W	MSB2	multicopy suppressor of a CDC24 bud emergence defect	8	0.698844	1.65564
YGR110W	YGR110W	weak similarity to YLR099c and YDR125c	0	-0.293452	0.616872
YGR180C	RNR4	ribonucleotide reductase small subunit	7	-0.617878	1.38446
YGR279C	SCW4	similarity to glucanase	7	-0.66849	1.65189
YHR150W	YHR150W	weak similarity to YDR479c	1	0.374454	0.851292
YHR152W	SPO12	sporulation protein	3	0.4931	1.21234
YHR193C	EGD2	alpha subunit of the nascent polypeptide-associated complex	0	-0.459625	1.265
YIL056W	YIL056W	similarity to YER064c	6	-0.610003	1.47575
YJL092W	HPR5	ATP-dependent DNA helicase	0	0.519253	1.58724
YJL093C	TOK1	outward-rectifier potassium channel	8	0.615697	1.24061
YJL116C	NCA3	involved in regulation of synthesis of ATP6P and Atp8p	8	-0.593213	1.14926
YJL158C	CIS3	strong similarity to PIR1P/HSP150P/PIR3P family	6	-0.617143	1.51307
YJL184W	YJL184W	hypothetical protein	1	0.39048	0.910634
YJL185C	YJL185C	hypothetical protein	8	0.628819	1.29744
YJL186W	MNN5	putative mannosyltransferase	0	0.326727	0.723552
YJL187C	SWE1	ser/tyr dual-specifity protein kinase	7	0.626316	1.42549
YJL196C	ELO1	fatty acid elongation protein	5	0.453141	0.91261
YJR044C	YJR044C	weak similarity to putative transport protein YKR103w	1	-0.323418	0.678991
YJR054W	YJR054W	similarity to hypothetical protein YML047c	2	-0.565635	1.68177
YJR148W	BAT2	branched chain amino acid aminotransferase, cytosolic	0	0.315697	0.687103
YKL096W-A	CWP2	cell wall mannoprotein	0	0.482352	1.38076
YKL097C	YKL097C	hypothetical protein	4	-0.43714	0.920555
YKL112W	ABF1	ARS-binding factor	4	-0.430241	0.896406
YKR011C	TOS5	hypothetical protein	4	-0.375633	0.720763
YKR042W	UTH1	involved in the aging process	7	-0.561162	1.13847
YLR055C	SPT8	transcriptional adaptor or co-activator	7	-0.653628	1.56775
YLR104W	YLR104W	hypothetical protein	1	-0.367241	0.825441
YLR105C	SEN2	tRNA splicing endonuclease beta subunit	8	-0.561601	1.03217
YLR110C	CCW12	strong similarity to FLO1P	0	0.445864	1.19871
YLR300W	EXG1	exo-beta-1,3-glucanase (I/II), major isoform	0	0.545269	1.74847
YLR342W	FKS1	1,3-beta-D-glucan synthase, catalytic subunit	3	-0.552729	1.50716
YLR438W	CAR2	ornithine aminotransferase	8	-0.548863	0.988317
YML027W	YOX1	homoeodomain protein	7	0.647916	1.53673
YML100W	TSL1	alpha,alpha-trehalose-phosphate synthase, 123 KD subunit	1	-0.516443	1.48819
YML101C	YML101C	weak similarity to YMR264w	6	0.583508	1.34538
YMR016C	SOK2	regulatory protein in the PKA signal transduction pathway	6	0.435209	0.790919
YMR017W	SPO20	DBF2P interacting protein	1	-0.290458	0.579816
YMR070W	MOT3	high-copy suppressor of MOT1-SPT3 synthetic lethality	7	-0.505805	0.938901
YMR076C	PDS5	precocious dissociation of sister chromatids	2	-0.515767	1.40154
YMR122C	YMR122C	hypothetical protein	7	-0.650526	1.55082
YMR135C	YMR135C	weak similarity to conserved hypothetical protein S. pombe	0	0.462614	1.27977
YMR144W	YMR144W	weak similarity to MLP1P	4	-0.537732	1.33494
YMR165C	SMP2	involved in plasmid maintenance, respiration and cell proliferation	0	-0.382887	0.927498
YMR179W	SPT21	required for normal transcription at a number of loci	7	0.662369	1.61662
YMR199W	CLN1	cyclin, G1/S-specific	2	-0.558615	1.63942
YMR262W	YMR262W	similarity to S.pombe scn1 protein	1	-0.490634	1.35115
YMR279C	YMR279C	strong similarity to aminotriazole resistance protein	0	0.446165	1.20013
YMR307W	GAS1	glycophospholipid-anchored surface glycoprotein	5	-0.591006	1.49859
YNL231C	PDR16	protein involved in lipid biosynthesis and multidrug resistance	7	0.629416	1.4409
YNL241C	ZWF1	glucose-6-phosphate dehydrogenase	7	-0.446744	0.759412
YNL274C	YNL274C	similarity to glycerate- and formate-dehydrogenases	7	0.543784	1.07204
YNL289W	PCL1	cyclin, G1/S-specific	1	-0.390665	0.911336
YNL300W	TOS6	similarity to MID2P	7	0.680011	1.7208
YNL301C	RPL18B	60S large subunit ribosomal protein L18.e	4	-0.580668	1.55638
YNR009W	YNR009W	hypothetical protein	4	-0.571095	1.50417
YNR018W	YNR018W	similarity to TRCDSEMBL:SPAC1565_1 hypothetical protein S. pombe	8	0.494357	0.818966
YNR044W	AGA1	a-agglutinin anchor subunit	6	0.534599	1.13369
YOL113W	SKM1	STE20/PAK-like protein kinase	7	-0.669436	1.65743
YOL114C	YOL114C	similarity to human DS-1 protein	0	0.472035	1.32721
YOR075W	UFE1	syntaxin (T-SNARE) of the ER	2	-0.344597	0.709617
YOR247W	SRL1	similarity to vanadate sensitive suppressor SVS1P	0	0.513611	1.55407
YOR315W	YOR315W	hypothetical protein	2	0.466971	1.16758
YOR344C	TYE7	basic helix-loop-helix transcription factor	4	-0.29229	0.497542
YPL024W	NCE4	negative regulator of CTS1 expression	4	-0.366777	0.694658
YPL025C	YPL025C	questionable ORF	1	0.49634	1.38049
YPL056C	YPL056C	hypothetical protein	3	0.558521	1.53899
YPL126W	NAN1	weak similarity to fruit fly TFIID subunit p85	3	0.476059	1.13776
YPL127C	HHO1	histone H1 protein	0	0.532447	1.66726
YPR119W	CLB2	cyclin, G2/M-specific	2	0.559372	1.64394
YPR120C	CLB5	cyclin, B-type	6	0.600634	1.42824
YPR159W	KRE6	glucan synthase subunit	4	-0.53954	1.34364

## Sheet: Abf1
The number of regulatory targets of Abf1: 144
85 regulatory targets are positively correlated with Abf1 with different time lags
ORF	Name	Function annotation	Time lag	Corr	-1og_{10}(P-value)
YPR104C	FHL1	transcriptional activator of the forkhead/hnf3 family	0	0.703313	3.14657
YIL138C	TPM2	tropomyosin, isoform 2	0	0.674978	2.82467
YAL041W	CDC24	GTP/GDP exchange factor for CDC42P	0	0.660621	2.67648
YGL222C	EDC1	weak similarity to EDC2	0	0.589161	2.05536
YDR130C	FIN1	weak similarity to sea urchin myosin heavy chain	0	0.52432	1.61756
YDR296W	MHR1	Involved in mitochondrial homologous DNA recombination	0	0.522932	1.60921
YNL313C	YNL313C	similarity to C.elegans hypothetical protein	0	0.519611	1.58937
YKL004W	AUR1	aureobasidin-resistance protein	1	0.837715	5.25059
YKL078W	DHR2	RNA helicase, involved in ribosomal RNA maturation	1	0.824831	4.93413
YMR093W	YMR093W	weak similarity to PWP2P	1	0.819734	4.81738
YLR056W	ERG3	C-5 sterol desaturase	1	0.817751	4.77316
YOR309C	YOR309C	questionable ORF	1	0.81407	4.69272
YKL143W	LTV1	low-temperature viability protein	1	0.803279	4.46869
YDR361C	BCP1	similarity to hypothetical protein S. pombe	1	0.794981	4.30737
YBR078W	ECM33	involved in cell wall biogenesis and architecture	1	0.790819	4.22974
YML081W	YML081W	strong similarity to ZMS1 protein	1	0.76062	3.72304
YNL118C	DCP2	suppressor protein of a yeast pet mutant	1	0.756276	3.65733
YAL042W	ERV46	component of copii vesicles involved in transport between the ER and golgi complex	1	0.751053	3.58044
YOR206W	NOC2	crucial for intranuclear movement of ribosomal precursor particles	1	0.742585	3.46036
YKL029C	MAE1	malic enzyme	1	0.741688	3.44796
YGR119C	NUP57	nuclear pore protein	1	0.734482	3.35047
YNR038W	DBP6	RNA helicase required for 60S ribosomal subunit assembly	1	0.730556	3.29889
YLL033W	YLL033W	hypothetical protein	1	0.72492	3.22663
YPR129W	SCD6	suppressor of clathrin deficiency	1	0.724014	3.21522
YEL037C	RAD23	nucleotide excision repair protein (ubiquitin-like protein)	1	0.716627	3.124
YJL183W	MNN11	related to MNN10P, and in a complex containing other MNN gene products	1	0.709163	3.03515
YGR128C	YGR128C	hypothetical protein	1	0.702341	2.9567
YNL244C	SUI1	translation initiation factor 3 (eIF3)	1	0.697345	2.90083
YJR093C	FIP1	component of pre-mRNA polyadenylation factor PF I	1	0.685809	2.77668
YOR116C	RPO31	DNA-directed RNA polymerase III, 160 KD subunit	1	0.675583	2.67193
YNL307C	MCK1	ser/thr/tyr protein kinase	1	0.673616	2.65231
YLR400W	YLR400W	hypothetical protein	1	0.661714	2.53715
YLL034C	YLL034C	similarity to mammalian valosin	1	0.660799	2.52854
YOL077C	BRX1	strong similarity to C.elegans K12H4.3 protein	1	0.651012	2.43845
YNL116W	YNL116W	weak similarity to RING zinc finger protein from Gallus gallus	1	0.635577	2.30358
YDR326C	YDR326C	strong similarity to YHR080c, similarity to YFL042c and YLR072w	1	0.587854	1.93457
YJL008C	CCT8	component of chaperonin-containing T-complex	1	0.584487	1.91094
YMR129W	POM152	nuclear pore membrane glycoprotein	1	0.577355	1.86182
YNL189W	SRP1	karyopherin-alpha or importin	1	0.570506	1.8158
YBL079W	NUP170	nuclear pore protein	1	0.566538	1.78965
YGR056W	RSC1	member of RSC complex, which remodels the structure of chromatin	1	0.557545	1.7317
YDR312W	SSF2	protein with a potential role in mating	1	0.551848	1.6959
YNL287W	SEC21	coatomer complex gamma chain (gamma-COP) of secretory pathway vesicles	1	0.550647	1.68845
YNL212W	VID27	weak similarity to C.cardunculus cypro4 protein	1	0.542808	1.64051
YKR059W	TIF1	translation initiation factor 4A	2	0.789812	3.94774
YLR222C	CST29	similarity to DIP2P	2	0.754948	3.41291
YOR056C	YOR056C	weak similarity to human phosphorylation regulatory protein HP-10	2	0.733497	3.13298
YKL172W	EBP2	required for pre-rRNA processing and ribosomal subunit assembly	2	0.706236	2.81925
YKL015W	PUT3	positive activator of the proline utilisation pathway	2	0.693551	2.6868
YPL012W	YPL012W	hypothetical protein	2	0.665801	2.42235
YBR129C	OPY1	pheromone resistant yeast 1	2	0.566373	1.68628
YBR030W	YBR030W	weak similarity to,regulatory protein MSR1P	2	0.56228	1.6614
YGR129W	SYF2	synthetic lethal with CDC40	2	0.56217	1.66074
YMR198W	CIK1	spindle pole body associated protein	2	0.550789	1.5934
YIR023W	DAL81	transcriptional activator for allantoin and GABA catabolic genes	2	0.548883	1.58237
YDL208W	NHP2	nucleolar rRNA processing protein	3	0.822702	4.26482
YOR310C	NOP58	required for pre-18S rRNA processing	3	0.820603	4.22352
YDR463W	STP1	pre-tRNA splicing protein, transcription factor	3	0.807987	3.98814
YPL036W	PMA2	H+-transporting P-type ATPase, minor isoform, plasma membrane	3	0.770043	3.38939
YNL059C	ARP5	Actin-related protein	3	0.732139	2.91206
YDR404C	RPB7	DNA-directed RNA polymerase II, 19 KD subunit	3	0.724703	2.82924
YJR063W	RPA12	DNA-directed RNA polymerase I, 13.7 KD subunit	3	0.7211	2.79022
YNL057W	YNL057W	questionable ORF	3	0.713915	2.71444
YAL043C	PTA1	pre-tRNA processing protein / PF I subunit	3	0.712665	2.70153
YPL242C	IQG1	involved in cytokinesis, has similarity to mammalian IQGAP proteins	3	0.70341	2.6083
YCL005W	YCL005W	strong similarity to Saccharomyces pastorianus hypothetical protein LgYCL005w	3	0.692719	2.50554
YOR057W	SGT1	suppressor of G2 allele of SKP1	3	0.683466	2.42058
YKR081C	YKR081C	strong similarity to hypothetical protein S. pombe	3	0.682782	2.41444
YLR055C	SPT8	transcriptional adaptor or co-activator	3	0.665282	2.2634
YBR029C	CDS1	CDP-diacylglycerol synthase	3	0.644365	2.09698
YNL255C	GIS2	strong similarity to nucleic acid-binding proteins, similarity to Tetrahymena thermophila cnjB protein	3	0.602586	1.80332
YDL116W	NUP84	nuclear pore protein	3	0.596824	1.76635
YDR234W	LYS4	homoaconitase	3	0.591152	1.7307
YNL149C	YNL149C	weak similarity to S.pombe hypothetical protein	3	0.574015	1.62729
YCL031C	RRP7	involved in pre-rRNA processing and ribosome assembly	4	0.697365	2.37223
YHR077C	NMD2	nonsense-mediated mRNA decay protein 2	4	0.691532	2.32135
YBL039C	URA7	CTP synthase 1	4	0.680948	2.23237
YOR117W	RPT5	26S proteasome regulatory subunit	5	0.644245	1.80957
YDR195W	REF2	RNA 3'-end formation protein	5	0.616349	1.6389
YNL085W	MKT1	required for propagation of M2 dsRNA satellite of L-A virus	6	0.771063	2.66777
YCL011C	GBP2	potential telomere-associated protein	6	0.63567	1.6147
YHR078W	YHR078W	hypothetical protein	7	0.790555	2.61831
YNL312W	RFA2	DNA replication factor A, 36 kDa subunit	7	0.780304	2.51048
YMR061W	RNA14	component of pre-mRNA 3'-end processing factor CF I	7	0.757297	2.29117
YLR399C	BDF1	sporulation protein	7	0.715418	1.95585
59 regulatory targets are negatively correlated with Abf1 with different time lags
YGR268C	YGR268C	weak similarity to S.pombe hypothetical protein SPAC17A5	0	-0.570916	1.922
YIL037C	PRM2	weak similarity to C. elegans F26G1.6 protease	0	-0.715596	3.29998
YHR051W	COX6	cytochrome-c oxidase subunit VI	1	-0.54804	1.67236
YDL035C	GPR1	G-protein coupled receptor	1	-0.558626	1.73857
YGR183C	QCR9	ubiquinol--cytochrome-c reductase subunit 9	1	-0.706425	3.00336
YDR456W	NHX1	NA+-H+ antiporter	2	-0.553195	1.60742
YPL013C	YPL013C	strong similarity to N.crassa mitochondrial ribosomal protein S24	2	-0.563089	1.66629
YBR109C	CMD1	calmodulin	2	-0.587292	1.81916
YMR092C	AIP1	actin cytoskeleton component	2	-0.61492	2.01083
YGR270W	YTA7	26S proteasome subunit	2	-0.641412	2.21456
YMR296C	LCB1	serine C-palmitoyltransferase subunit	2	-0.671603	2.47501
YJR127C	ZMS1	transcription factor with similarity to regulatory protein ARD1P	2	-0.688751	2.63868
YPR018W	RLF2	chromatin assembly complex, subunit p90	2	-0.711834	2.88028
YDL010W	YDL010W	similarity to hypothetical protein YBR014c and glutaredoxins	3	-0.644907	2.10111
YKL007W	CAP1	F-actin capping protein alpha subunit	4	-0.619477	1.78737
YNR037C	RSM19	strong similarity to Mycoplasma ribosomal protein S19	4	-0.632801	1.87471
YAL053W	YAL053W	strong similarity to hypothetical proteins YOR365c,YGL139w,YPL221w	4	-0.634983	1.88944
YMR297W	PRC1	carboxypeptidase y, serine-type protease	4	-0.643132	1.94562
YNL322C	KRE1	cell wall protein	4	-0.659921	2.06735
YKL005C	YKL005C	weak similarity to YKR029c and D.melanogaster transcription elongation factor DmS-II	4	-0.666702	2.11896
YAL023C	PMT2	mannosyltransferase	4	-0.666868	2.12024
YJL201W	ECM25	involved in cell wall biogenesis and architecture	4	-0.678171	2.20971
YML012W	ERV25	component of the COPII-coated vesicles, 25 Kda	4	-0.713665	2.52197
YPL159C	YPL159C	weak similarity to YPR151c	5	-0.664404	1.94521
YBR077C	YBR077C	hypothetical protein	5	-0.676588	2.03289
YHR115C	YHR115C	strong similarity to hypothetical protein YNL116w	6	-0.640554	1.64271
YNL119W	YNL119W	weak similarity to M.jannaschii hypothetical protein MJ1257	6	-0.647363	1.68267
YCR003W	MRPL32	ribosomal protein YmL32, mitochondrial	6	-0.647482	1.68338
YDL193W	YDL193W	similarity to N.crassa hypothetical 32 kDa protein	6	-0.673545	1.84704
YAL054C	ACS1	acetyl-CoA synthetase	6	-0.683474	1.91426
YIL135C	YIL135C	similarity to Ymk1p	6	-0.707264	2.08791
YLR229C	CDC42	GTP-binding protein of RAS superfamily	6	-0.708769	2.09955
YKL167C	MRP49	ribosomal protein, mitochondrial	6	-0.7372	2.33611
YDR233C	YDR233C	similarity to hypothetical protein YDL204w	6	-0.754428	2.49712
YMR197C	VTI1	v-SNARE: involved in Golgi retrograde protein traffic	6	-0.754922	2.50197
YDR384C	YDR384C	strong similarity to Y.lipolytica GPR1 gene	6	-0.75788	2.53123
YHR116W	YHR116W	weak similarity to TRCDSEMBLNEW:AE003592_6 CG4186 D. melanogaster	6	-0.758249	2.53491
YEL017W	YEL017W	hypothetical protein	6	-0.760001	2.55252
YJL174W	KRE9	cell wall synthesis protein	6	-0.766511	2.61946
YHR162W	YHR162W	strong similarity to hypothetical protein YGR243w	6	-0.77677	2.7302
YNL306W	MRPS18	ribosomal protein of the small subunit, mitochondrial	6	-0.794281	2.9359
YNR046W	YNR046W	strong similarity to S.pombe hypothetical protein SPAC31A2.02	6	-0.834361	3.50891
YOR205C	YOR205C	hypothetical protein	6	-0.841278	3.62641
YOL036W	YOL036W	weak similarity to YMR317w	6	-0.85401	3.86123
YPR128C	YPR128C	similarity to carrier protein FLX1	6	-0.878584	4.39999
YOR045W	TOM6	mitochondrial outer membrane import receptor subunit, 6 kD	6	-0.887473	4.63077
YJL111W	CCT7	component of chaperonin-containing T-complex	7	-0.668013	1.64911
YKL028W	TFA1	TFIIE subunit (transcription initiation factor), 66 kD	8	-0.678375	1.53998
YDL189W	YDL189W	weak similarity to 'KIAA1002'; H. sapiens	8	-0.692685	1.61974
YGR253C	PUP2	20S proteasome subunit(alpha5)	8	-0.693201	1.62271
YFL048C	EMP47	Golgi membrane protein	8	-0.715846	1.76013
YMR260C	TIF11	translation initiation factor eIF1a	8	-0.753004	2.02094
YOR261C	RPN8	26S proteasome regulatory subunit	8	-0.761868	2.09101
YNL037C	IDH1	isocitrate dehydrogenase (NAD+) subunit 1, mitochondrial	8	-0.78168	2.26096
YKR030W	YKR030W	weak similarity to NADH dehydrogenases	8	-0.788956	2.32858
YCR082W	YCR082W	weak similarity to RBK1P	8	-0.812643	2.57195
YNL036W	NCE103	involved in non-classical protein export pathway	8	-0.81544	2.60335
YDR280W	RRP45	rRNA processing protein	8	-0.898212	3.964
YPR187W	RPO26	DNA-directed RNA polymerase I, II, III 18 KD subunit	8	-0.902004	4.05876

## Sheet: Ace2
The number of regulatory targets of Ace2: 44
23 regulatory targets are positively correlated with Ace2 with different time lags
ORF	Name	Function annotation	Time lag	Corr	-1og_{10}(P-value)
YDR011W	SNQ2	multidrug resistance protein	0	0.602786	2.16091
YGL008C	PMA1	H+-transporting P-type ATPase, major isoform, plasma membrane	1	0.790455	4.22304
YBR057C	MUM2	meiotic protein	1	0.64788	2.4104
YER126C	KRE32	weak similarity to E.coli colicin N	1	0.608706	2.08762
YNL078W	JIP1	hypothetical protein	3	0.800678	3.86102
YFL022C	FRS2	phenylalanine--tRNA ligase beta chain, cytosolic	3	0.710617	2.68054
YJL159W	HSP150	member of the PIR1P/HSP150P/PIR3P family	3	0.675124	2.34693
YBL023C	MCM2	member of the MCM2P,MCM3P,CDC46P family	3	0.673342	2.33155
YMR261C	TPS3	alpha,alpha-trehalose-phosphate synthase, 115 KD subunit	3	0.632002	2.00507
YFL021W	GAT1	transcription factor for nitrogen regulation	3	0.631337	2.00025
YEL007W	TOS9	similarity to S.pombe PAC2 protein	3	0.607617	1.83625
YHL029C	YHL029C	hypothetical protein	3	0.595098	1.75542
YGL229C	SAP4	SIT4P-associated protein	3	0.580629	1.66646
YBR158W	CST13	weak similarity to TRCDSEMBL:AF176518_1 F-box protein FBL2; human	4	0.867957	4.95289
YJL078C	PRY3	strong similarity to the plant PR-1 class of pathogen related proteins	4	0.785619	3.35717
YGL028C	SCW11	similarity to glucanase	4	0.782443	3.31262
YDL127W	PCL2	cyclin, G1/S-specific	4	0.723965	2.62283
YML100W	TSL1	alpha,alpha-trehalose-phosphate synthase, 123 KD subunit	4	0.652305	2.01109
YLR286C	CTS1	endochitinase	5	0.836085	3.87484
YER124C	YER124C	weak similarity to Dictyostelium WD40 repeat protein 2	5	0.796238	3.23744
YHR143W	YHR143W	weak similarity to a-agglutinin core protein AGA1	6	0.813994	3.19731
YJR147W	HMS2	High-copy MEP2 Suppressor	7	0.68144	1.72958
YER125W	RSP5	hect domain E3 ubiquitin-protein ligase	8	0.788321	2.32256
21 regulatory targets are negatively correlated with Ace2 with different time lags
YNL098C	RAS2	GTP-binding protein	0	-0.553311	1.80124
YER078C	YER078C	similarity to E.coli X-Pro aminopeptidase II	0	-0.572834	1.93562
YMR262W	YMR262W	similarity to S.pombe scn1 protein	0	-0.620221	2.30412
YJR044C	YJR044C	weak similarity to putative transport protein YKR103w	1	-0.536124	1.60063
YJR149W	YJR149W	similarity to 2-nitropropane dioxygenase	3	-0.635653	2.03175
YML004C	GLO1	glyoxalase I	3	-0.68948	2.4754
YER081W	SER3	3-phosphoglycerate dehydrogenase	3	-0.856768	5.04137
YKR040C	YKR040C	questionable ORF	5	-0.634969	1.75075
YGR283C	YGR283C	similarity to hypothetical protein YMR310c	5	-0.645543	1.81797
YJL075C	YJL075C	questionable ORF	5	-0.650478	1.85033
YML008C	ERG6	S-adenosyl-methionine delta-24-sterol-c-methyltransferase	5	-0.653558	1.87085
YGL007W	YGL007W	questionable ORF	5	-0.668914	1.97714
YKL084W	YKL084W	strong similarity to S.pombe hypothetical protein SPAC29B12	5	-0.696982	2.19047
YGL133W	ITC1	subunit of ISW2 chromatin remodelling complex	6	-0.627567	1.56937
YHR091C	MSR1	arginyl-tRNA synthetase, mitochondrial	6	-0.670527	1.82717
YNL241C	ZWF1	glucose-6-phosphate dehydrogenase	6	-0.714202	2.14225
YDR158W	HOM2	aspartate-semialdehyde dehydrogenase	6	-0.753024	2.48344
YML007W	YAP1	transcriptional activator involved in oxidative stress response	6	-0.76701	2.62469
YKR042W	UTH1	involved in the aging process	6	-0.907815	5.2599
YGL228W	SHE10	similarity to hypothetical protein YFR039c	7	-0.656759	1.58505
YML101C	YML101C	weak similarity to YMR264w	8	-0.723754	1.81165

## Sheet: Cin5
The number of regulatory targets of Cin5: 69
35 regulatory targets are positively correlated with Cin5 with different time lags
ORF	Name	Function annotation	Time lag	Corr	-1og_{10}(P-value)
YKL044W	YKL044W	hypothetical protein	0	0.76703	4.05933
YGR178C	PBP1	PAB1P interacting protein	0	0.737397	3.59654
YEL011W	GLC3	1,4-glucan branching enzyme (glycogen branching enzyme)	0	0.736531	3.58411
YDR343C	HXT6	high-affinity hexose transporter	0	0.624506	2.34081
YIL172C	YIL172C	identical to FSP2P and similarity to other alpha-glucosidases	0	0.55888	1.83864
YIL170W	HXT12	strong similarity to sugar transport proteins	0	0.555638	1.81678
YCL024W	KCC4	kinase coordinate cell cycle progression with the organization of the peripheralcytoskeleton	1	0.716725	3.12518
YDL169C	UGX2	hypothetical protein	1	0.634709	2.29625
YIL171W	HXT12	strong similarity to sugar transport proteins	1	0.630242	2.25889
YBR071W	YBR071W	hypothetical protein	1	0.61002	2.09767
YJL219W	HXT9	hexose transport protein	1	0.60883	2.08857
YPL061W	ALD6	aldehyde dehydrogenase, cytosolic	1	0.584085	1.90814
YKR066C	CCP1	cytochrome-c peroxidase precursor	1	0.570552	1.81611
YDR508C	GNP1	high-affinity glutamine permease	1	0.568421	1.80202
YLR121C	YPS3	GPI-anchored aspartyl protease 3 (yapsin 3)	2	0.664954	2.41477
YOR317W	FAA1	long-chain-fatty-acid--CoA ligase	2	0.616256	2.02061
YLR081W	GAL2	galactose (and glucose) permease	3	0.665548	2.26561
YPR159W	KRE6	glucan synthase subunit	3	0.646473	2.11311
YKL103C	LAP4	aminopeptidase yscI precursor, vacuolar	3	0.639915	2.06337
YBR007C	YBR007C	hypothetical protein	3	0.622453	1.93708
YLR332W	MID2	mating process protein	4	0.619067	1.78475
YBL030C	PET9	ADP/ATP carrier protein (MCF)	5	0.784304	3.07813
YGR192C	TDH3	glyceraldehyde-3-phosphate dehydrogenase 3	5	0.764332	2.83636
YJL171C	YJL171C	similarity to YBR162c	5	0.751627	2.69651
YOR302W	YOR302W	CPA1 leader peptide	5	0.750719	2.68688
YOL060C	AMI3	similarity to hypothetical C.elegans and A.thaliana proteins	5	0.706893	2.27249
YGR171C	MSM1	methionyl-tRNA synthetase	5	0.648112	1.83474
YOL059W	GPD2	glycerol-3-phosphate dehydrogenase (NAD+), mitochondrial	5	0.638407	1.77231
YOR303W	CPA1	arginine-specific carbamoylphosphate synthase, small chain	5	0.625014	1.68996
YOR306C	YOR306C	similarity to human X-linked PEST-containing transporter	6	0.654675	1.72682
YOR049C	YOR049C	similarity to YER185w, RTA1P	7	0.807376	2.81133
YLL006W	MMM1	required for mitochondrial shape and structure	7	0.725333	2.02893
YIR001C	SGN1	similarity to D.melanogaster RNA binding protein	8	0.752176	2.01456
YJR132W	NMD5	NAM7P interacting protein	8	0.719598	1.78434
YJR061W	YJR061W	similarity to MNN4P	8	0.701558	1.67178
69 regulatory targets are negatively correlated with Cin5 with different time lags
YPR124W	CTR1	copper transport protein	0	-0.547274	1.76149
YJL077C	ICS3	hypothetical protein	0	-0.567902	1.9008
YMR319C	FET4	low affinity Fe(II) iron transport protein	0	-0.575134	1.95206
YFL004W	VTC2	putative polyphosphate synthetase	0	-0.581054	1.99502
YDR301W	CFT1	pre-mRNA 3'-end processing factor CF II	0	-0.606804	2.19308
YLL052C	AQY2	strong similarity to AQY1	0	-0.669141	2.76331
YLL054C	YLL054C	similarity to transcription factor PIP2P	0	-0.83333	5.46518
YOR178C	GAC1	ser/thr phosphoprotein phosphatase 1, regulatory chain	1	-0.578198	1.86756
YGR035C	YGR035C	hypothetical protein	1	-0.628352	2.24327
YNL087W	YNL087W	weak similarity to synaptogamines	1	-0.655327	2.47772
YOR315W	YOR315W	hypothetical protein	1	-0.659938	2.52046
YIL118W	RHO3	GTP-binding protein of the rho family	1	-0.715583	3.11137
YLL061W	MMP1	high affinity S-methylmethionine permease	2	-0.623321	2.07317
YLL007C	YLL007C	hypothetical protein	2	-0.627565	2.10544
YLR034C	SMF3	strong similarity to SMF2 protein and S.pombe hypothetical protein	2	-0.64524	2.2458
YJR094C	IME1	transcription factor required for sporulation	2	-0.648051	2.26906
YJR003C	YJR003C	hypothetical protein	2	-0.660419	2.37466
YML116W	ATR1	aminotriazole and 4-nitroquinoline resistance protein	2	-0.821504	4.54985
YKR067W	GPT2	strong similarity to SCT1P	4	-0.651696	2.00667
YBR054W	YRO2	strong similarity to HSP30 heat shock protein Yro1p	4	-0.682178	2.2425
YNL145W	MFA2	mating pheromone a-factor 2	4	-0.715617	2.5407
YJR158W	HXT16	member of the hexose transporter family of the major facilitator superfamily [MFS]	5	-0.623049	1.67823
YIL119C	RPI1	negative regulator of ras-cAMP pathway	5	-0.63628	1.75894
YDR338C	YDR338C	similarity to ERC1P	5	-0.689308	2.12948
YDR504C	YDR504C	similarity to hypothetical T.brucei protein	5	-0.693517	2.16267
YGR249W	MGA1	similarity to heat shock transcription factors	5	-0.737515	2.55213
YJR146W	YJR146W	questionable ORF	6	-0.665152	1.7924
YMR177W	MMT1	mitochondrial gene involved in iron uptake	6	-0.669757	1.82214
YMR246W	FAA4	long-chain-fatty-acid--CoA ligase	6	-0.692634	1.97893
YOR230W	WTM1	transcriptional modulator	6	-0.701143	2.04142
YDR441C	APT2	adenine phosphoribosyltransferase	6	-0.754539	2.49821
YDR345C	HXT3	low-affinity hexose transporter	6	-0.775734	2.71871
YBR070C	SAT2	osmotolerance protein	7	-0.793679	2.65258
YGL253W	HXK2	hexokinase II	8	-0.719172	1.78156

## Sheet: Fkh1
The number of regulatory targets of Fkh1: 96
62 regulatory targets are positively correlated with Fkh1 with different time lags
ORF	Name	Function annotation	Time lag	Corr	-1og_{10}(P-value)
YBL082C	RHK1	mannosyltransferase	0	0.866914	6.50198
YNL176C	YNL176C	weak similarity to HKR1P	0	0.839828	5.64301
YER032W	FIR1	interacts with the poly(A) polymerase in the two hybrid system	0	0.832236	5.43615
YMR215W	YMR215W	similarity to GAS1 protein	0	0.796496	4.60725
YDR107C	YDR107C	strong similarity to EMP70 protein	0	0.791589	4.50878
YDR325W	YCG1	Yeast Condensin G	0	0.766845	4.0562
YCL063W	YCL063W	weak similarity to yeast translation regulator GCD6P	0	0.761109	3.96058
YFL037W	TUB2	beta-tubulin	0	0.751243	3.80329
YNL174W	YNL174W	hypothetical protein	0	0.73348	3.54077
YPL227C	ALG5	dolichol-P-glucose synthetase	0	0.717452	3.32397
YGR098C	ESP1	required for sister chromatid separation	0	0.708066	3.20485
YCL064C	CHA1	L-serine/L-threonine deaminase	0	0.686583	2.9515
YBR078W	ECM33	involved in cell wall biogenesis and architecture	0	0.675874	2.83424
YPR104C	FHL1	transcriptional activator of the forkhead/hnf3 family	0	0.637896	2.45955
YBL056W	PTC3	ser/thr protein phosphatase PP2C	0	0.613185	2.24517
YER122C	GLO3	zinc finger protein	0	0.589777	2.06002
YKL096W-A	CWP2	cell wall mannoprotein	0	0.578403	1.97567
YDR451C	YHP1	strong similarity to YOX1P	0	0.565073	1.88109
YPL116W	HOS3	similarity to HOS1P, HOS2P, HOS3P, RPD3P and human histone deacetylase HD1	0	0.519593	1.58926
YJR092W	BUD4	budding protein	1	0.849614	5.57392
YPL155C	KIP2	kinesin-related protein	1	0.791501	4.24233
YPR119W	CLB2	cyclin, G2/M-specific	1	0.79148	4.24192
YPL141C	YPL141C	strong similarity to protein kinase KIN4P	1	0.768988	3.85434
YMR183C	SSO2	syntaxin (T-SNARE)	1	0.764238	3.77902
YIL158W	YIL158W	similarity to hypothetical protein YKR100c	1	0.745609	3.50261
YKL069W	YKL069W	strong similarity to hypothetical E.coli protein b1832	1	0.703522	2.9701
YKR055W	RHO4	GTP-binding protein of the rho family	1	0.676052	2.67662
YKR059W	TIF1	translation initiation factor 4A	1	0.614828	2.13487
YBR077C	YBR077C	hypothetical protein	1	0.590085	1.95039
YOL114C	YOL114C	similarity to human DS-1 protein	1	0.560786	1.75237
YPL226W	NEW1	similarity to translation elongation factor eEF3	1	0.522207	1.52037
YPL140C	MKK2	protein kinase of the map kinase kinase (MEK) family	1	0.521711	1.51758
YLR131C	ACE2	metallothionein expression activator	2	0.807784	4.27287
YGL257C	MNT2	alpha-1,3-mannosyltransferases responsible for adding the terminal mannose residues of O-linked oligosaccharides	2	0.750424	3.35113
YOR315W	YOR315W	hypothetical protein	2	0.732201	3.11707
YDR324C	YDR324C	weak similarity to beta transducin from S. pombe and other WD-40 repeat containing proteins	2	0.715891	2.92555
YGL116W	CDC20	cell division control protein	2	0.709153	2.85085
YLR400W	YLR400W	hypothetical protein	2	0.694636	2.69782
YGR171C	MSM1	methionyl-tRNA synthetase	2	0.632924	2.14696
YER031C	YPT31	GTP-binding protein of the rab family	2	0.616471	2.02219
YKR054C	DYN1	dynein heavy chain, cytosolic	2	0.607786	1.95944
YJR091C	JSN1	suppresses the high-temperature lethality of TUB2-150	2	0.599785	1.90341
YLR353W	BUD8	budding protein	2	0.596557	1.88127
YBR029C	CDS1	CDP-diacylglycerol synthase	2	0.59628	1.87938
YDR108W	GSG1	sporulation specific protein	2	0.567004	1.69015
YHR200W	RPN10	26S proteasome regulatory subunit	2	0.535163	1.50505
YNL145W	MFA2	mating pheromone a-factor 2	4	0.810277	3.73619
YOR312C	RPL20B	60S large subunit ribosomal protein	4	0.682575	2.24577
YHR117W	TOM71	protein with similarity to TOM70P/Mas70p	4	0.672303	2.16271
YBL057C	YBL057C	strong similarity to hypothetical S.pombe protein	4	0.667476	2.12494
YLR406C	RPL31B	60S large subunit ribosomal protein L31.e.c12	4	0.583789	1.57378
YML100W	TSL1	alpha,alpha-trehalose-phosphate synthase, 123 KD subunit	5	0.677141	2.03697
YHR119W	SET1	involved in chromatin-mediated gene regulation	5	0.620983	1.666
YGL028C	SCW11	similarity to glucanase	6	0.861575	4.01376
YHR143W	YHR143W	weak similarity to a-agglutinin core protein AGA1	6	0.840502	3.61289
YER124C	YER124C	weak similarity to Dictyostelium WD40 repeat protein 2	6	0.833891	3.50117
YER070W	RNR1	ribonucleoside-diphosphate reductase, large subunit	6	0.805694	3.08297
YHR084W	STE12	transcriptional activator	6	0.78249	2.79495
YHR094C	HXT1	low-affinity hexose transporter	6	0.62808	1.5722
YPR035W	GLN1	glutamate--ammonia ligase	7	0.776819	2.47534
YPL032C	SVL3	strong similarity to PAM1P	8	0.859877	3.20426
YFR051C	RET2	coatomer complex delta chain	8	0.78269	2.27017
34 regulatory targets are negatively correlated with Fkh1 with different time lags
YOR358W	HAP5	CCAAT-binding factor subunit	0	-0.709338	3.22068
YDR085C	AFR1	involved in morphogenesis of the mating projection	1	-0.556557	1.72544
YDL017W	CDC7	protein kinase	1	-0.582963	1.90034
YDL018C	ERP3	weak similarity to DEP1P	1	-0.631025	2.26539
YDR003W	YDR003W	strong similarity to hypothetical protein YBR005w	1	-0.635934	2.30661
YKL157W	APE2	aminopeptidase yscII	2	-0.5629	1.66515
YPR075C	OPY2	pheromone resistant yeast 2	2	-0.56667	1.6881
YMR078C	CTF18	required for accurate chromosome transmission in mitosis and maintenance of normal telomere length	2	-0.600341	1.90725
YGR270W	YTA7	26S proteasome subunit	3	-0.54549	1.46824
YLR300W	EXG1	exo-beta-1,3-glucanase (I/II), major isoform	3	-0.584328	1.68876
YBR109C	CMD1	calmodulin	3	-0.592455	1.73882
YGR099W	TEL2	involved in controlling telomere length and position effect	3	-0.647048	2.11754
YMR076C	PDS5	precocious dissociation of sister chromatids	3	-0.669948	2.30256
YHR183W	GND1	6-phosphogluconate dehydrogenase	3	-0.690029	2.48047
YCR075C	ERS1	intracellular protein transport protein	3	-0.714432	2.7198
YMR144W	YMR144W	weak similarity to MLP1P	3	-0.847376	4.80472
YLR407W	YLR407W	hypothetical protein	4	-0.611981	1.74015
YER125W	RSP5	hect domain E3 ubiquitin-protein ligase	4	-0.742342	2.81634
YMR198W	CIK1	spindle pole body associated protein	5	-0.660246	1.91631
YGR050C	YGR050C	questionable ORF	5	-0.689167	2.12839
YOR357C	GRD19	weak similarity to human sorting nexin 1	5	-0.712374	2.31951
YMR197C	VTI1	v-SNARE: involved in Golgi retrograde protein traffic	5	-0.713975	2.33348
YMR184W	YMR184W	hypothetical protein	5	-0.732573	2.50405
YNR046W	YNR046W	strong similarity to S.pombe hypothetical protein SPAC31A2.02	5	-0.734027	2.51807
YLR209C	PNP1	strong similarity to purine-nucleoside phosphorylases	5	-0.736721	2.54432
YBL083C	YBL083C	questionable ORF	5	-0.743276	2.60976
YPL139C	UME1	negative regulator of meiosis	5	-0.814113	3.5009
YOL030W	YOL030W	strong similarity to glycoprotein GAS1P	5	-0.817293	3.55131
YNL091W	YNL091W	similarity to chicken h-caldesmon, USO1P and YKL201c	6	-0.74283	2.38712
YGR092W	DBF2	ser/thr protein kinase related to DBF20P	7	-0.874455	3.8803
YFL038C	YPT1	GTP-binding protein of the rab family	8	-0.671841	1.50516
YBR139W	YBR139W	strong similarity to carboxypeptidase	8	-0.713938	1.74799
YFR004W	RPN11	26S proteasome regulatory subunit	8	-0.74199	1.93841
YBR110W	ALG1	beta-mannosyltransferase	8	-0.742617	1.94298

## Sheet: Fkh2
The number of regulatory targets of Fkh2: 90
60 regulatory targets are positively correlated with Fkh1 with different time lags
ORF	Name	Function annotation	Time lag	Corr	-1og_{10}(P-value)
YMR215W	YMR215W	similarity to GAS1 protein	0	0.930737	9.9346
YIL123W	SIM1	involved in cell cycle regulation and aging	0	0.859267	6.23763
YBL032W	YBL032W	weak similarity to hnRNP complex protein homolog YBR233w	0	0.841831	5.69978
YOR246C	YOR246C	weak similarity to reductases	0	0.821052	5.1531
YHR031C	RRM3	DNA helicase involved in rDNA replication and Ty1 transposition	0	0.783976	4.36204
YJL158C	CIS3	strong similarity to PIR1P/HSP150P/PIR3P family	0	0.779412	4.27741
YDR147W	EKI1	ethanolamine kinase	0	0.759177	3.92908
YNL174W	YNL174W	hypothetical protein	0	0.706685	3.18778
YBR078W	ECM33	involved in cell wall biogenesis and architecture	0	0.70389	3.15358
YPL116W	HOS3	similarity to HOS1P, HOS2P, HOS3P, RPD3P and human histone deacetylase HD1	0	0.681383	2.89385
YNL172W	APC1	subunit of anaphase-promoting complex (cyclosome)	0	0.679469	2.87297
YBR135W	CKS1	cyclin-dependent kinases regulatory subunit	0	0.653325	2.60459
YDR451C	YHP1	strong similarity to YOX1P	0	0.620227	2.30417
YNL176C	YNL176C	weak similarity to HKR1P	0	0.562551	1.86369
YBR077C	YBR077C	hypothetical protein	0	0.552997	1.79915
YPL155C	KIP2	kinesin-related protein	1	0.956836	12.0157
YPR119W	CLB2	cyclin, G2/M-specific	1	0.947246	10.833
YJR092W	BUD4	budding protein	1	0.939792	10.0851
YJL051W	YJL051W	hypothetical protein	1	0.928526	9.15109
YPL141C	YPL141C	strong similarity to protein kinase KIN4P	1	0.916766	8.35624
YIL158W	YIL158W	similarity to hypothetical protein YKR100c	1	0.913086	8.13641
YDR146C	SWI5	transcription factor	1	0.837801	5.25281
YDR150W	NUM1	nuclear migration protein	1	0.798413	4.373
YLR131C	ACE2	metallothionein expression activator	1	0.765096	3.79248
YLR400W	YLR400W	hypothetical protein	1	0.757578	3.67686
YDR324C	YDR324C	weak similarity to beta transducin from S. pombe and other WD-40 repeat containing proteins	1	0.673043	2.64663
YML064C	TEM1	GTP-binding protein of the RAS superfamily	1	0.641666	2.35578
YJR110W	YJR110W	similarity to human myotubularin	1	0.628105	2.24125
YBL033C	RIB1	GTP cyclohydrolase II	1	0.561178	1.75489
YLR190W	YLR190W	hypothetical protein	2	0.922382	8.1423
YGL116W	CDC20	cell division control protein	2	0.90516	7.19701
YHR152W	SPO12	sporulation protein	2	0.88929	6.50238
YPR149W	NCE102	involved in non-classical protein export pathway	2	0.865382	5.66823
YGL257C	MNT2	alpha-1,3-mannosyltransferases responsible for adding the terminal mannose residues of O-linked oligosaccharides	2	0.8421	5.02353
YOR315W	YOR315W	hypothetical protein	2	0.823811	4.59919
YGL008C	PMA1	H+-transporting P-type ATPase, major isoform, plasma membrane	2	0.810016	4.3161
YLR084C	RAX2	weak similarity to PST1P	2	0.787027	3.90071
YBR038W	CHS2	chitin synthase II	2	0.758127	3.45726
YJR091C	JSN1	suppresses the high-temperature lethality of TUB2-150	2	0.64143	2.21471
YDR033W	MRH1	membrane protein related to HSP30P	3	0.92888	7.96315
YGR092W	DBF2	ser/thr protein kinase related to DBF20P	3	0.834526	4.51026
YAR018C	KIN3	ser/thr protein kinase	3	0.794332	3.75562
YHR151C	YHR151C	hypothetical protein	3	0.788323	3.65976
YDR312W	SSF2	protein with a potential role in mating	3	0.732198	2.91273
YBR139W	YBR139W	strong similarity to carboxypeptidase	3	0.67215	2.32131
YCL059C	KRR1	strong similarity to fission yeast rev interacting protein mis3	3	0.559824	1.54623
YNL046W	YNL046W	hypothetical protein	5	0.861387	4.39673
YJR127C	ZMS1	transcription factor with similarity to regulatory protein ARD1P	5	0.706767	2.27142
YFL021W	GAT1	transcription factor for nitrogen regulation	5	0.645174	1.81558
YER070W	RNR1	ribonucleoside-diphosphate reductase, large subunit	6	0.948893	7.32632
YHR143W	YHR143W	weak similarity to a-agglutinin core protein AGA1	6	0.937974	6.61382
YER124C	YER124C	weak similarity to Dictyostelium WD40 repeat protein 2	6	0.910688	5.36298
YLR286C	CTS1	endochitinase	7	0.921759	5.22347
YLR300W	EXG1	exo-beta-1,3-glucanase (I/II), major isoform	7	0.803647	2.76667
YPR035W	GLN1	glutamate--ammonia ligase	7	0.756855	2.28723
YLR399C	BDF1	sporulation protein	7	0.662516	1.61745
YBR010W	HHT1	histone H3	8	0.92584	4.78412
YBR009C	HHF1	histone H4	8	0.887011	3.70841
YBR133C	HSL7	adapter in a regulatory pathway that relieves tyrosine phosphorylation of CDC28	8	0.851361	3.0714
YDL215C	GDH2	NAD-specific glutamate dehydrogenase (NAD)	8	0.698365	1.65282
30 regulatory targets are negatively correlated with Fkh1 with different time lags
YNL173C	MDG1	GTP-binding protein of the pheromone-response pathway	0	-0.537157	1.69669
YER078C	YER078C	similarity to E.coli X-Pro aminopeptidase II	0	-0.636186	2.44403
YDL018C	ERP3	weak similarity to DEP1P	1	-0.774121	3.93814
YER095W	RAD51	DNA repair protein	1	-0.845376	5.45498
YDR501W	PLM2	PLasmid Maintenance mutant shows 2mu-m plasmid instability	2	-0.544983	1.56003
YDL017W	CDC7	protein kinase	2	-0.627563	2.10543
YMR076C	PDS5	precocious dissociation of sister chromatids	2	-0.675048	2.5069
YMR105C	PGM2	phosphoglucomutase, major isoform	2	-0.693981	2.69116
YMR199W	CLN1	cyclin, G1/S-specific	2	-0.824679	4.61799
YLR439W	MRPL4	ribosomal protein, mitochondrial	3	-0.566596	1.58442
YAL028W	YAL028W	similarity to hypothetical protein YOR324c	3	-0.618416	1.90908
YHR061C	GIC1	CDC42 GTPase-binding protein	3	-0.796521	3.79147
YOR248W	TOS11	hypothetical protein	3	-0.79735	3.80519
YOR247W	SRL1	similarity to vanadate sensitive suppressor SVS1P	3	-0.800478	3.85764
YML053C	YML053C	hypothetical protein	4	-0.664287	2.1004
YMR144W	YMR144W	weak similarity to MLP1P	4	-0.665042	2.10618
YGR050C	YGR050C	questionable ORF	4	-0.678572	2.21297
YMR198W	CIK1	spindle pole body associated protein	4	-0.716138	2.54573
YER125W	RSP5	hect domain E3 ubiquitin-protein ligase	4	-0.768643	3.12872
YGL007W	YGL007W	questionable ORF	5	-0.582672	1.45518
YMR197C	VTI1	v-SNARE: involved in Golgi retrograde protein traffic	5	-0.619706	1.65848
YPL025C	YPL025C	questionable ORF	5	-0.728849	2.46862
YKR040C	YKR040C	questionable ORF	5	-0.778055	2.99935
YHL024W	RIM4	No sporulation	6	-0.732188	2.29194
YML116W	ATR1	aminotriazole and 4-nitroquinoline resistance protein	6	-0.771415	2.67156
YGL114W	YGL114W	weak similarity to H.influenzae permease	7	-0.750807	2.23429
YKR042W	UTH1	involved in the aging process	7	-0.848275	3.39032
YNL047C	YNL047C	similarity to probable transcription factor ASK10P and hypothetical protein YPR115w, and strong similarity to hypothetical protein YIL105c	8	-0.689096	1.59927
YGL183C	MND1	weak similarity to hypothetical coiled-coil protein S. pombe	8	-0.695739	1.63742
YFL022C	FRS2	phenylalanine--tRNA ligase beta chain, cytosolic	8	-0.773028	2.18432

## Sheet: Rap1
The number of regulatory targets of Rap1: 82
61 regulatory targets are positively correlated with Rap1 with different time lags
ORF	Name	Function annotation	Time lag	Corr	-1og_{10}(P-value)
YER032W	FIR1	interacts with the poly(A) polymerase in the two hybrid system	0	0.734347	3.55302
YPL145C	KES1	involved in ergosterol biosynthesis	0	0.643257	2.50891
YLR399C	BDF1	sporulation protein	0	0.641331	2.49106
YPR029C	APL4	AP-1 complex subunit, gamma-adaptin, 94 KD	0	0.634263	2.42671
YLR047C	YLR047C	similarity to hypothetical protein YGL160w	0	0.628964	2.37964
YJL134W	LCB3	sphingoid base-phosphate phosphatase	0	0.553912	1.80524
YLR044C	PDC1	pyruvate decarboxylase, isozyme 1	0	0.549043	1.77306
YLR400W	YLR400W	hypothetical protein	1	0.741403	3.44403
YAL033W	POP5	required for processing of tRNAs and rRNAs	1	0.670368	2.62029
YDR100W	YDR100W	similarity to Dictyostelium development-specific membrane protein	1	0.627937	2.23986
YDR449C	YDR449C	similarity to hypothetical protein S. pombe	1	0.623345	2.20248
YDR471W	RPL27B	60S large subunit ribosomal protein	1	0.552584	1.70049
YDL076C	YDL076C	weak similarity to hypothetical protein S. pombe	1	0.551373	1.69295
YLR048W	RPS0B	40S ribosomal protein p40 homolog B	1	0.550828	1.68957
YOR095C	RKI1	D-ribose-5-phosphate ketol-isomerase	1	0.540907	1.62908
YCR024C-A	PMP1	H+-ATPase subunit, plasma membrane	2	0.812836	4.3717
YNL163C	RIA1	translation elongation factor eEF4	2	0.760421	3.48977
YOL109W	ZEO1	weak similarity to G.hirsutum embryonic abundant protein D-7	2	0.714187	2.90643
YLR448W	RPL6B	60S large subunit ribosomal protein	2	0.684361	2.59558
YOR234C	RPL33B	ribosomal protein L35a.e.c15	2	0.678615	2.54043
YPL143W	RPL33A	ribosomal protein L35a.e.c16	2	0.672308	2.48149
YMR015C	ERG5	C-22 sterol desaturase	2	0.652587	2.30716
YGL123W	RPS2	40S small subunit ribosomal protein	2	0.640652	2.20841
YOR096W	RPS7A	ribosomal protein	2	0.639268	2.19727
YGR118W	RPS23A	40S small subunit ribosomal protein S23.e	2	0.633952	2.15503
YHR203C	RPS4B	ribosomal protein S4.e.c8	2	0.633867	2.15435
YML063W	RPS1B	ribosomal protein S3a.e	2	0.614587	2.0084
YER031C	YPT31	GTP-binding protein of the rab family	2	0.611714	1.98756
YOL127W	RPL25	ribosomal protein L23a.e	2	0.599866	1.90397
YPR131C	NAT3	N-acetyltransferases	2	0.599735	1.90306
YBR181C	RPS6B	ribosomal protein S6.e	2	0.598552	1.89492
YDR064W	RPS13	ribosomal protein	2	0.585674	1.80853
YLR388W	RPS29A	ribosomal protein S29.e.A	2	0.583853	1.79663
YGL103W	RPL28	60S large subunit ribosomal protein L27a.e	2	0.568205	1.69753
YDL136W	RPL35B	60S large subunit ribosomal protein	2	0.551249	1.59607
YBR189W	RPS9B	ribosomal protein S9.e.B	3	0.685072	2.43508
YBR084C-A	RPL19A	60S large subunit ribosomal protein L19.e	3	0.656401	2.19098
YBR191W	RPL21A	ribosomal protein L21.e	3	0.648038	2.12518
YNL329C	PEX6	peroxisomal assembly protein	3	0.612901	1.87152
YDR024W	FYV1	hypothetical protein	4	0.772595	3.17984
YDL082W	RPL13A	60S large subunit ribosomal protein L13	4	0.723376	2.61692
YDR186C	YDR186C	hypothetical protein	4	0.720446	2.5878
YDR188W	CCT6	component of chaperonin-containing T-complex (zeta subunit)	4	0.717322	2.5572
YDL075W	RPL31A	60S large subunit ribosomal protein L31.e	4	0.687626	2.28802
YDR500C	RPL37B	ribosomal protein L.37.e	4	0.684758	2.26391
YDR312W	SSF2	protein with a potential role in mating	4	0.644717	1.95676
YGL031C	RPL24A	60S large subunit ribosomal protein L24.e.A	4	0.627254	1.8378
YDR025W	RPS11A	ribosomal protein S11.e	4	0.621731	1.80183
YEL074W	YEL074W	similarity to subtelomeric encoded proteins	4	0.601433	1.67589
YKL180W	RPL17A	ribosomal protein L17.e	4	0.592231	1.62184
YEL054C	RPL12A	60S large subunit ribosomal protein L12.e	4	0.581313	1.55996
YER074W	RPS24A	40s small subunit ribosomal protein S24.e	4	0.58072	1.55667
YDR544C	YDR544C	strong similarity to subtelomeric encoded proteins	5	0.72816	2.46213
YLR467W	YRF1-5	strong similarity to subtelomeric encoded proteins	5	0.672816	2.00526
YLR463C	YLR463C	strong similarity to subtelomeric encoded proteins	5	0.649671	1.84499
YEL076C	#REF!		5	0.645268	1.81619
YLR465C	YLR465C	questionable ORF	5	0.627378	1.70419
YHR096C	HXT5	member of the hexose transporter family	6	0.751565	2.46933
YFL021W	GAT1	transcription factor for nitrogen regulation	6	0.725696	2.23637
YGR034W	RPL26B	60S large subunit ribosomal protein	6	0.652923	1.71612
YIL018W	RPL2B	60S large subunit ribosomal protein L8.e	8	0.733066	1.87493
21 regulatory targets are negatively correlated with Rap1 with different time lags
YJL089W	SIP4	interacts with SNF1 protein kinase	0	-0.54633	1.75535
YOR365C	YOR365C	strong similarity to YAL053w	0	-0.559295	1.84146
YOR342C	YOR342C	weak similarity to YAl037w	0	-0.613331	2.24639
YOR344C	TYE7	basic helix-loop-helix transcription factor	0	-0.632679	2.41253
YOL082W	CVT19	similarity to YOL083w	1	-0.581146	1.88778
YDL133W	YDL133W	hypothetical protein	1	-0.583054	1.90097
YGR149W	YGR149W	similarity to PIR:T40675 hypothetical protein SPBC776.05 S. pombe	1	-0.604995	2.05951
YJR058C	APS2	AP-2 complex subunit, sigma2 subunit, 17 KD	1	-0.607452	2.07808
YDR545W	YRF1-1	Y'-helicase protein 1	1	-0.642383	2.36202
YEL075C	YEL075C	strong similarity to subtelomeric encoded proteins	2	-0.566388	1.68637
YNL339C	YRF1-6	nearly identical to other subtelomerically encoded putative helicases	2	-0.628815	2.11504
YDR501W	PLM2	PLasmid Maintenance mutant shows 2mu-m plasmid instability	3	-0.621399	1.92973
YHR204W	HTM1	similarity to alpha-mannosidases	3	-0.685546	2.43937
YPR080W	TEF1	translation elongation factor eEF1 alpha-A chain, cytosolic	5	-0.663229	1.93699
YNL144C	YNL144C	similarity to YHR131c	5	-0.669364	1.98035
YOL059W	GPD2	glycerol-3-phosphate dehydrogenase (NAD+), mitochondrial	5	-0.754528	2.72757
YOL060C	AMI3	similarity to hypothetical C.elegans and A.thaliana proteins	6	-0.757965	2.53208
YLR387C	YLR387C	similarity to YBR267w	7	-0.670249	1.6622
YDR450W	RPS18A	ribosomal protein S18.e.c4	7	-0.677928	1.70809
YER117W	RPL23B	ribosomal protein L23.e	7	-0.779115	2.49841
YFL022C	FRS2	phenylalanine--tRNA ligase beta chain, cytosolic	8	-0.73416	1.88256

## Sheet: Swi4
The number of regulatory targets of Swi4: 84
66 regulatory targets are positively correlated with Swi4 with different time lags
ORF	Name	Function annotation	Time lag	Corr	-1og_{10}(P-value)
YER111C	SWI4	transcription factor	0	0.997503	10
YGR109C	CLB6	cyclin, B-type	0	0.92998	9.8723
YMR179W	SPT21	required for normal transcription at a number of loci	0	0.926785	9.61825
YER070W	RNR1	ribonucleoside-diphosphate reductase, large subunit	0	0.899355	7.89293
YHR149C	YHR149C	similarity to hypothetical protein YGR221c	0	0.888972	7.39101
YML027W	YOX1	homoeodomain protein	0	0.877875	6.91759
YPL267W	YPL267W	weak similarity to C.elegans transcription factor unc-86	0	0.877251	6.89266
YGL038C	OCH1	alpha-1,6-mannosyltransferase	0	0.867329	6.5169
YGR152C	RSR1	GTP-binding protein	0	0.865624	6.45599
YGR151C	YGR151C	questionable ORF	0	0.860776	6.28829
YMR199W	CLN1	cyclin, G1/S-specific	0	0.854617	6.08593
YBR071W	YBR071W	hypothetical protein	0	0.841811	5.6992
YGR221C	TOS2	similarity to hypothetical protein YHR149c	0	0.833268	5.46353
YDR507C	GIN4	ser/thr protein kinase	0	0.824739	5.24376
YCR065W	HCM1	transcription factor	0	0.791597	4.50892
YDR508C	GNP1	high-affinity glutamine permease	0	0.711719	3.25056
YGR153W	TOS10	hypothetical protein	0	0.649277	2.56564
YDR309C	GIC2	CDC42 GTPase-binding protein	0	0.600656	2.14406
YPL163C	SVS1	vanadate sensitive suppressor	1	0.920855	8.61555
YER001W	MNN1	alpha-1,3-mannosyltransferase	1	0.854677	5.72189
YGR189C	CRH1	family of putative glycosidases might exert a common role in cell wall organization	1	0.851448	5.62674
YNL300W	TOS6	similarity to MID2P	1	0.845996	5.47212
YJL187C	SWE1	ser/tyr dual-specifity protein kinase	1	0.839292	5.2916
YJR054W	YJR054W	similarity to hypothetical protein YML047c	1	0.835471	5.19311
YKR013W	PRY2	similarity to the plant PR-1 class of pathogen related proteins	1	0.742266	3.45595
YBR070C	SAT2	osmotolerance protein	1	0.739891	3.42331
YML101C	YML101C	weak similarity to YMR264w	1	0.712524	3.07476
YGR014W	MSB2	multicopy suppressor of a CDC24 bud emergence defect	1	0.654973	2.47447
YBR161W	YBR161W	strong similarity to SUR1P	1	0.634436	2.29395
YMR306W	FKS3	similarity to 1,3-beta-glucan synthases	1	0.598634	2.01222
YOR378W	YOR378W	strong similarity to aminotriazole resistance protein	1	0.592862	1.97027
YKL103C	LAP4	aminopeptidase yscI precursor, vacuolar	1	0.585275	1.91645
YDR501W	PLM2	PLasmid Maintenance mutant shows 2mu-m plasmid instability	1	0.568932	1.80539
YDR224C	HTB1	histone H2B	2	0.920521	8.02783
YDR225W	HTA1	histone H2A	2	0.891188	6.57852
YPL127C	HHO1	histone H1 protein	2	0.861058	5.53792
YBL003C	HTA2	histone H2A.2	2	0.823774	4.5984
YBL002W	HTB2	histone H2B.2	2	0.819242	4.50225
YOR248W	TOS11	hypothetical protein	2	0.761678	3.50776
YKL008C	LAC1	protein required with LAG1P for ER-to-Golgi transport of GPI-anchored proteins	2	0.750823	3.35651
YHR061C	GIC1	CDC42 GTPase-binding protein	2	0.730977	3.10215
YOR247W	SRL1	similarity to vanadate sensitive suppressor SVS1P	2	0.720952	2.98331
YLR300W	EXG1	exo-beta-1,3-glucanase (I/II), major isoform	2	0.70592	2.81585
YDL055C	PSA1	mannose-1-phosphate guanyltransferase	2	0.643039	2.22778
YOR372C	NDD1	protein required for nuclear division	2	0.608181	1.96225
YJL186W	MNN5	putative mannosyltransferase	2	0.560983	1.65359
YOR373W	NUD1	cell cycle regulatory protein	2	0.558592	1.63928
YIL123W	SIM1	involved in cell cycle regulation and aging	3	0.850171	4.8731
YOL012C	HTZ1	evolutionarily conserved member of the histone H2A F/Z family of histone variants	3	0.827992	4.37187
YOR246C	YOR246C	weak similarity to reductases	3	0.778884	3.51637
YDR451C	YHP1	strong similarity to YOX1P	3	0.776886	3.48708
YBR077C	YBR077C	hypothetical protein	3	0.702761	2.60192
YBR078W	ECM33	involved in cell wall biogenesis and architecture	3	0.621231	1.92856
YLR056W	ERG3	C-5 sterol desaturase	3	0.595294	1.75666
YDR011W	SNQ2	multidrug resistance protein	4	0.793068	3.46526
YPR119W	CLB2	cyclin, G2/M-specific	5	0.790092	3.15389
YOL113W	SKM1	STE20/PAK-like protein kinase	5	0.746493	2.64271
YOR315W	YOR315W	hypothetical protein	5	0.706401	2.26833
YCR064C	YCR064C	questionable ORF	6	0.726064	2.23947
YDR526C	YDR526C	questionable ORF	6	0.706145	2.07931
YJL194W	CDC6	cell division control protein	7	0.93762	5.92862
YOL011W	PLB3	phospholipase B (lysophospholipase)	7	0.87913	3.98175
YER145C	FTR1	iron permease that mediates high-affinity iron uptake	7	0.753159	2.25466
YNL295W	YNL295W	hypothetical protein	7	0.69203	1.79642
YKR093W	PTR2	peptide transporter	7	0.67362	1.68216
YDL127W	PCL2	cyclin, G1/S-specific	8	0.840968	2.92199
18 regulatory targets are negatively correlated with Swi4 with different time lags
YPL126W	NAN1	weak similarity to fruit fly TFIID subunit p85	0	-0.531307	1.66021
YBR162C	TOS1	similarity to hypothetical protein YJL171c	0	-0.554839	1.81143
YGR190C	YGR190C	questionable ORF	0	-0.626157	2.35511
YER079W	YER079W	hypothetical protein	1	-0.527423	1.55002
YNL298W	CLA4	ser/thr protein kinase	2	-0.825816	4.64281
YER078C	YER078C	similarity to E.coli X-Pro aminopeptidase II	3	-0.712078	2.69549
YEL040W	UTR2	cell wall protein	3	-0.782044	3.56345
YNL231C	PDR16	protein involved in lipid biosynthesis and multidrug resistance	5	-0.843454	4.01535
YMR307W	GAS1	glycophospholipid-anchored surface glycoprotein	6	-0.78846	2.865
YLR332W	MID2	mating process protein	6	-0.798907	2.99417
YMR305C	SCW10	similarity to B.japonicum putative beta-(-6)glucan transferase	6	-0.843319	3.66235
YGL253W	HXK2	hexokinase II	7	-0.65215	1.55965
YLR439W	MRPL4	ribosomal protein, mitochondrial	7	-0.65404	1.57001
YKL096W-A	CWP2	cell wall mannoprotein	8	-0.694085	1.62781
YDR500C	RPL37B	ribosomal protein L.37.e	8	-0.741711	1.93638
YIL056W	YIL056W	similarity to YER064c	8	-0.761734	2.08992
YJL158C	CIS3	strong similarity to PIR1P/HSP150P/PIR3P family	8	-0.781157	2.25622
YKL096W	CWP1	cell wall mannoprotein	8	-0.84381	2.96156

## Sheet: Swi5
The number of regulatory targets of Swi5: 42
32 regulatory targets are positively correlated with Swi5 with different time lags
ORF	Name	Function annotation	Time lag	Corr	-1og_{10}(P-value)
YDL224C	WHI4	strong similarity to WHI3 protein	0	0.711607	3.24915
YIL051C	MMF1	required for maintenance of mitochondrial DNA	0	0.677284	2.84935
YDL032W	YDL032W	questionable ORF	0	0.653205	2.60343
YDL226C	GCS1	ADP-ribosylation factor GTPase-activating protein (ARF-GAP)	0	0.586426	2.03481
YDL225W	SHS1	septin	0	0.582101	2.00271
YAL022C	FUN26	intracellular membrane protein involved in nucleoside transport	1	0.722324	3.19405
YKL186C	MTR2	mRNA transport protein	1	0.69682	2.89504
YDL030W	PRP9	pre-mRNA splicing factor (snRNA-associated protein)	1	0.64243	2.36242
YDR398W	YDR398W	similarity to human KIAA0007 gene	1	0.580533	1.88355
YPL158C	YPL158C	weak similarity to human nucleolin	2	0.883873	6.29411
YDL117W	CYK3	similarity to hypothetical S. pombe protein, protein possibly involved in cytokinesis	2	0.782133	3.82004
YLR194C	YLR194C	hypothetical protein	2	0.773622	3.68545
YPL157W	YPL157W	weak similarity to S.pombe hypothetical protein SPAC2G11.15c	2	0.767494	3.59272
YNL078W	JIP1	hypothetical protein	2	0.724194	3.02107
YKL185W	ASH1	negative regulator of HO transcription	2	0.698066	2.73304
YNL145W	MFA2	mating pheromone a-factor 2	2	0.583738	1.79589
YIL009W	FAA3	acyl CoA synthase	3	0.73374	2.9303
YGR086C	YGR086C	strong similarity to hypothetical protein YPL004c	3	0.728952	2.87618
YKL164C	PIR1	required for tolerance to heat shock	3	0.718808	2.76575
YKL163W	PIR3	member of the PIR1P/Pir2p/PIR3P family	3	0.697941	2.5551
YDL179W	PCL9	cyclin like protein interacting with PHO85P	3	0.689715	2.47757
YJL159W	HSP150	member of the PIR1P/HSP150P/PIR3P family	3	0.658958	2.21155
YMR261C	TPS3	alpha,alpha-trehalose-phosphate synthase, 115 KD subunit	3	0.615338	1.88802
YDL127W	PCL2	cyclin, G1/S-specific	3	0.612126	1.86631
YJL078C	PRY3	strong similarity to the plant PR-1 class of pathogen related proteins	4	0.826455	4.02253
YGL028C	SCW11	similarity to glucanase	4	0.795141	3.49626
YDR345C	HXT3	low-affinity hexose transporter	4	0.711623	2.50257
YEL077C	YEL077C	strong similarity to subtelomeric encoded proteins	4	0.657665	2.05049
YBR158W	CST13	weak similarity to TRCDSEMBL:AF176518_1 F-box protein FBL2; human	4	0.649299	1.98937
YLR286C	CTS1	endochitinase	6	0.820662	3.29418
YNL238W	KEX2	endoproteinase of late golgi compartment	7	0.790853	2.62156
YJL080C	SCP160	required for maintenance of exact ploidy	7	0.693984	1.8091
10 regulatory targets are negatively correlated with Swi5 with different time lags
YGR189C	CRH1	family of putative glycosidases might exert a common role in cell wall organization	0	-0.550477	1.78248
YMR173W	DDR48	heat shock protein	3	-0.719474	2.77283
YIL129C	TAO3	Transcriptional Activator of OCH1	3	-0.761785	3.27662
YBL108W	YBL108W	strong similarity to subtelomeric encoded proteins	4	-0.720296	2.58631
YDL174C	DLD1	D-lactate ferricytochrome C oxidoreductase (D-LCR)	5	-0.66266	1.93302
YNL079C	TPM1	tropomyosin 1	5	-0.676905	2.03523
YML125C	YML125C	strong similarity to cytochrome-b5- and nitrate reductases	5	-0.698274	2.20095
YNL241C	ZWF1	glucose-6-phosphate dehydrogenase	6	-0.704635	2.06778
YDL115C	YDL115C	weak similarity to hypothetical protein D. melanogaster	6	-0.816379	3.23142
YML131W	YML131W	similarity to human leukotriene b4 12-hydroxydehydrogenase	6	-0.860939	4.00054

## Sheet: Swi6
The number of regulatory targets of Swi6: 49
25 regulatory targets are positively correlated with Swi6 with different time lags
ORF	Name	Function annotation	Time lag	Corr	-1og_{10}(P-value)
YHR061C	GIC1	CDC42 GTPase-binding protein	0	0.716882	3.31658
YOR246C	YOR246C	weak similarity to reductases	0	0.629437	2.3838
YDR225W	HTA1	histone H2A	0	0.608647	2.208
YMR215W	YMR215W	similarity to GAS1 protein	0	0.601194	2.1483
YLR056W	ERG3	C-5 sterol desaturase	0	0.577365	1.96815
YOR248W	TOS11	hypothetical protein	0	0.565256	1.88236
YOR373W	NUD1	cell cycle regulatory protein	0	0.560029	1.84645
YJL194W	CDC6	cell division control protein	5	0.716348	2.35438
YKL113C	RAD27	ssDNA endonuclease and 5'-3'exonuclease	6	0.779578	2.7617
YLR103C	CDC45	required for minichromosome maintenance and initiation of chromosomal DNA replication	6	0.774638	2.70662
YMR261C	TPS3	alpha,alpha-trehalose-phosphate synthase, 115 KD subunit	6	0.767855	2.63358
YGR109C	CLB6	cyclin, B-type	6	0.758576	2.53819
YHR149C	YHR149C	similarity to hypothetical protein YGR221c	6	0.749421	2.44879
YDL003W	MCD1	Mitotic Chromosome Determinant	6	0.748248	2.43765
YOR378W	YOR378W	strong similarity to aminotriazole resistance protein	7	0.843366	3.3106
YDL018C	ERP3	weak similarity to DEP1P	7	0.767925	2.38886
YKR013W	PRY2	similarity to the plant PR-1 class of pathogen related proteins	7	0.758661	2.30338
YER001W	MNN1	alpha-1,3-mannosyltransferase	7	0.733587	2.09256
YPL163C	SVS1	vanadate sensitive suppressor	7	0.722693	2.00913
YGR189C	CRH1	family of putative glycosidases might exert a common role in cell wall organization	7	0.714829	1.95162
YOR074C	CDC21	thymidylate synthase	7	0.698912	1.84157
YMR305C	SCW10	similarity to B.japonicum putative beta-(-6)glucan transferase	7	0.694889	1.81501
YLR332W	MID2	mating process protein	8	0.81348	2.58128
YDR224C	HTB1	histone H2B	8	0.780862	2.25354
YPR075C	OPY2	pheromone resistant yeast 2	8	0.75412	2.02957
24 regulatory targets are negatively correlated with Swi6 with different time lags
YEL040W	UTR2	cell wall protein	0	-0.557516	1.82941
YNL298W	CLA4	ser/thr protein kinase	0	-0.642995	2.50647
YGR221C	TOS2	similarity to hypothetical protein YHR149c	1	-0.584047	1.90788
YER078C	YER078C	similarity to E.coli X-Pro aminopeptidase II	1	-0.822847	4.88815
YCR065W	HCM1	transcription factor	2	-0.591501	1.84712
YDR309C	GIC2	CDC42 GTPase-binding protein	2	-0.608374	1.96362
YJL115W	ASF1	anti-silencing protein	2	-0.608519	1.96465
YER111C	SWI4	transcription factor	2	-0.631344	2.13463
YER070W	RNR1	ribonucleoside-diphosphate reductase, large subunit	2	-0.633168	2.14887
YNL273W	TOF1	topoisomerase I interacting factor 1	2	-0.634197	2.15695
YIL026C	IRR1	essential protein	2	-0.661437	2.3836
YDR507C	GIN4	ser/thr protein kinase	2	-0.664983	2.41503
YMR306W	FKS3	similarity to 1,3-beta-glucan synthases	3	-0.761661	3.27497
YOR372C	NDD1	protein required for nuclear division	4	-0.682499	2.24515
YDR113C	PDS1	cell cycle regulator	4	-0.691107	2.31769
YLR437C	YLR437C	hypothetical protein	5	-0.63983	1.78131
YDR451C	YHP1	strong similarity to YOX1P	5	-0.727414	2.45513
YIL123W	SIM1	involved in cell cycle regulation and aging	5	-0.801219	3.30768
YLR439W	MRPL4	ribosomal protein, mitochondrial	5	-0.811691	3.46328
YKL096W	CWP1	cell wall mannoprotein	6	-0.733982	2.30762
YKR040C	YKR040C	questionable ORF	6	-0.763503	2.58822
YHR151C	YHR151C	hypothetical protein	7	-0.709963	1.9171
YDR452W	PHM5	similarity to human sphingomyelin phosphodiesterase (PIR:S06957)	7	-0.72805	2.04959
YCR064C	YCR064C	questionable ORF	8	-0.733564	1.8784
